# Supplementary material for: 2-(2-Nitro­phenyl­sulfin­yl)acetonitrile
Source: Acta Crystallogr Sect E Struct Rep Online. 2013 Feb 23;69(Pt 3):o432. doi: 10.1107/S1600536813004832 (PMC3588422; doi:10.1107/S1600536813004832)
Supplement: Supplementary file 1 [file e-69-0o432-sup1.cif]

##############################################################################
#                                                                            #
# This CIF contains the data in a paper accepted for publication in          #
# Acta Crystallographica Section E. It conforms to the requirements of       #
# Notes for Authors for Acta Crystallographica Section E, and has been       #
# peer reviewed under the auspices of the IUCr Commission on Journals.       #
#                                                                            #
# Full details of the Crystallographic Information File format               #
# are given in the paper "The Crystallographic Information File (CIF):       #
# a New Standard Archive File for Crystallography" by S. R. Hall, F. H.      #
# Allen and I. D. Brown [Acta Cryst. (1991), A47, 655-685].                  #
#                                                                            #
# The current version of the core CIF dictionary is obtainable from          #
# ftp://ftp.iucr.org/pub/cif_core.dic.                                       #
#                                                                            #
# Software is freely available for graphical display of the structure(s)     #
# in this CIF. For information consult the CIF software page                 #
# http://www.iucr.org/resources/cif/software.                                #
#                                                                            #
# This file may be used for bona fide research purposes within the           #
# scientific community so long as proper attribution is given to the journal # 
# article from which it was obtained.                                        #
#                                                                            #
##############################################################################
data_global
_audit_creation_method     'WinGX routine CIF_UPDATE'
_audit_conform_dict_name     cif_core.dic
_audit_conform_dict_version     2.3
_journal_date_recd_electronic     2013-02-18
_journal_date_accepted     2013-02-19
_journal_name_full     'Acta Crystallographica, Section E'
_journal_year     2013
_journal_volume     69
_journal_issue      3
_journal_page_first     o432
_journal_page_last     o432
_journal_paper_category     QO
_journal_paper_doi     10.1107/S1600536813004832
_journal_coeditor_code     HB7044
_publ_contact_author_name     'Sofiane, Bouacida '
_publ_contact_author_address
;
Unit\'e de recherche de Chimie de l'Environnement et Mol\'eculaire
Structurale (CHEMS), Universit\'e Mentouri--Constantine
25000 Algeria
;
_publ_contact_author_email     Bouacida_Sofiane@yahoo.fr
_publ_contact_author_fax     '00 (213) 31 81 88 16'
_publ_contact_author_phone     '00 (213) 774 45 27 14'
_publ_section_title
;
2-(2-Nitrophenylsulfinyl)acetonitrile
;
loop_
    _publ_author_name
    _publ_author_footnote
    _publ_author_address
    'Sabrina Benmebarek' .
;
Unit\'e de Recherche de Chimie de l'Environnement et Mol\'eculaire
Structurale (CHEMS), Universit\'e Mentouri--Constantine
25000 Algeria
;
    'Mhamed Boudraa' .
;
Unit\'e de Recherche de Chimie de l'Environnement et Mol\'eculaire
Structurale (CHEMS), Universit\'e Mentouri--Constantine
25000 Algeria
;
    'Sofiane Bouacida' .
;
Unit\'e de Recherche de Chimie de l'Environnement et Mol\'eculaire
Structurale (CHEMS), Universit\'e Mentouri--Constantine
25000 Algeria
D\'epartement Sciences de la Mati\`ere,
Facult\'e des sciences exactes et sciences de la nature et de la vie,
Universit\'e Oum El Bouaghi,
Algeria
;
    'Hocine Merazig' .
;
Unit\'e de Recherche de Chimie de l'Environnement et Mol\'eculaire
Structurale (CHEMS), Universit\'e Mentouri--Constantine
25000 Algeria
;
data_I
_chemical_name_systematic
;
2-(2-Nitrophenylsulfinyl)acetonitrile
;
_chemical_formula_moiety     'C8 H6 N2 O3 S'
_chemical_formula_sum     'C8 H6 N2 O3 S'
_chemical_formula_iupac     'C8 H6 N2 O3 S'
_chemical_formula_weight     210.21
_symmetry_cell_setting     orthorhombic
_symmetry_space_group_name_H-M     'P 21 21 21'
_symmetry_space_group_name_Hall     'P 2ac 2ab'
loop_
    _symmetry_equiv_pos_as_xyz
    'x, y, z'
    '-x+1/2, -y, z+1/2'
    'x+1/2, -y+1/2, -z'
    '-x, y+1/2, -z+1/2'
_cell_length_a     5.4114(2)
_cell_length_b     10.7602(4)
_cell_length_c     15.1837(5)
_cell_angle_alpha     90
_cell_angle_beta     90
_cell_angle_gamma     90
_cell_volume     884.11(5)
_cell_formula_units_Z     4
_cell_measurement_reflns_used     6191
_cell_measurement_theta_min     2.68
_cell_measurement_theta_max     29.11
_cell_measurement_temperature     295(2)
_exptl_crystal_description     block
_exptl_crystal_colour     colourless
_exptl_crystal_size_max     0.26
_exptl_crystal_size_mid     0.2
_exptl_crystal_size_min     0.15
_exptl_crystal_density_diffrn     1.579
_exptl_crystal_density_method     'not measured'
_exptl_crystal_F_000     432
_exptl_absorpt_coefficient_mu     0.346
_exptl_absorpt_correction_type     none
_exptl_special_details
;
;
_diffrn_ambient_temperature     295(2)
_diffrn_radiation_type     'MoK\a'
_diffrn_radiation_wavelength     0.71073
_diffrn_radiation_source     'sealed tube'
_diffrn_radiation_monochromator     'graphite'
_diffrn_measurement_device_type     'Bruker APEXII CCD'
_diffrn_measurement_method     '\f and \w scans'
_diffrn_reflns_number     8401
_diffrn_reflns_av_R_equivalents     0.0159
_diffrn_reflns_theta_min     4.02
_diffrn_reflns_theta_max     29.11
_diffrn_reflns_theta_full     29.11
_diffrn_measured_fraction_theta_max     0.98
_diffrn_measured_fraction_theta_full     0.98
_diffrn_reflns_limit_h_min     -6
_diffrn_reflns_limit_h_max     7
_diffrn_reflns_limit_k_min     -14
_diffrn_reflns_limit_k_max     14
_diffrn_reflns_limit_l_min     -20
_diffrn_reflns_limit_l_max     20
_refine_special_details
;
Refinement of <i>F</i>^2^ against ALL reflections. The weighted <i>R</i>-factor
<i>wR</i> and goodness of fit <i>S</i> are based on <i>F</i>^2^, conventional
<i>R</i>-factors <i>R</i> are based on <i>F</i>, with <i>F</i> set to zero for
negative <i>F</i>^2^. The threshold expression of <i>F</i>^2^ >
\s(<i>F</i>^2^) is used only for calculating <i>R</i>-factors(gt) <i>etc</i>.
and is not relevant to the choice of reflections for refinement.
<i>R</i>-factors based on <i>F</i>^2^ are statistically about twice as large
as those based on <i>F</i>, and <i>R</i>- factors based on ALL data will be
even larger.
;
_reflns_number_total     2348
_reflns_number_gt     2222
_reflns_threshold_expression     I>2\s(I)
_refine_ls_structure_factor_coef     Fsqd
_refine_ls_matrix_type     full
_refine_ls_R_factor_all     0.0303
_refine_ls_R_factor_gt     0.0269
_refine_ls_wR_factor_gt     0.0657
_refine_ls_wR_factor_ref     0.0695
_refine_ls_goodness_of_fit_ref     1.051
_refine_ls_restrained_S_all     1.051
_refine_ls_number_reflns     2348
_refine_ls_number_parameters     128
_refine_ls_number_restraints     0
_refine_ls_hydrogen_treatment     constr
_refine_ls_weighting_scheme     calc
_refine_ls_weighting_details
         'calc w=1/[\s^2^(Fo^2^)+(0.0327P)^2^+0.2515P] where P=(Fo^2^+2Fc^2^)/3'
_atom_sites_solution_hydrogens     geom
_atom_sites_solution_primary     direct
_atom_sites_solution_secondary     difmap
_refine_ls_shift/su_max     0.001
_refine_ls_shift/su_mean     0
_refine_diff_density_max     0.211
_refine_diff_density_min     -0.176
_refine_ls_extinction_method     none
_refine_ls_abs_structure_details     'Flack (1983), 1379 Friedel pairs'
_refine_ls_abs_structure_Flack     0.530(10)
loop_
    _atom_type_symbol
    _atom_type_description
    _atom_type_scat_dispersion_real
    _atom_type_scat_dispersion_imag
    _atom_type_scat_source
    C C 0.0033 0.0016 'International Tables Vol C Tables 4.2.6.8 and 6.1.1.4'
    H H 0 0 'International Tables Vol C Tables 4.2.6.8 and 6.1.1.4'
    N N 0.0061 0.0033 'International Tables Vol C Tables 4.2.6.8 and 6.1.1.4'
    O O 0.0106 0.006 'International Tables Vol C Tables 4.2.6.8 and 6.1.1.4'
    S S 0.1246 0.1234 'International Tables Vol C Tables 4.2.6.8 and 6.1.1.4'
_computing_data_collection     'APEX2 (Bruker, 2011)'
_computing_cell_refinement     'APEX2 (Bruker, 2011)'
_computing_data_reduction     'APEX2 (Bruker, 2011)'
_computing_structure_solution     'SIR2002 (Burla <i>et al.</i>, 2005)'
_computing_structure_refinement     'SHELXL97 (Sheldrick, 2008)'
_computing_molecular_graphics
             'ORTEP-3 (Farrugia, 2012) and DIAMOND (Brandenburg & Berndt, 2001)'
_computing_publication_material     'WinGX (Farrugia, 2012)'
loop_
    _atom_site_type_symbol
    _atom_site_label
    _atom_site_fract_x
    _atom_site_fract_y
    _atom_site_fract_z
    _atom_site_U_iso_or_equiv
    _atom_site_adp_type
    _atom_site_calc_flag
    _atom_site_refinement_flags
    _atom_site_occupancy
    _atom_site_symmetry_multiplicity
    _atom_site_disorder_assembly
    _atom_site_disorder_group
    S S2 0.53769(6) 0.02767(3) 0.15053(2) 0.02770(9) Uani d . 1 1 . .
    O O2 0.5137(2) -0.06613(11) 0.22173(7) 0.0395(3) Uani d . 1 1 . .
    O O11 0.4219(4) 0.16230(15) -0.12118(8) 0.0678(5) Uani d . 1 1 . .
    O O12 0.5834(2) 0.17541(11) 0.00821(9) 0.0453(3) Uani d . 1 1 . .
    N N1 0.4351(3) 0.13166(12) -0.04412(9) 0.0352(3) Uani d . 1 1 . .
    N N8 -0.0001(3) 0.12996(17) 0.28063(10) 0.0515(4) Uani d . 1 1 . .
    C C1 0.2643(3) 0.03718(13) -0.01153(9) 0.0263(3) Uani d . 1 1 . .
    C C2 0.2906(2) -0.01016(12) 0.07377(8) 0.0235(2) Uani d . 1 1 . .
    C C3 0.1293(3) -0.10289(13) 0.10054(10) 0.0294(3) Uani d . 1 1 . .
    H H3 0.1443 -0.137 0.1566 0.035 Uiso calc R 1 1 . .
    C C4 -0.0546(3) -0.14513(14) 0.04407(11) 0.0357(3) Uani d . 1 1 . .
    H H4 -0.1622 -0.2071 0.0628 0.043 Uiso calc R 1 1 . .
    C C5 -0.0795(3) -0.09610(15) -0.03950(11) 0.0376(3) Uani d . 1 1 . .
    H H5 -0.2034 -0.125 -0.0767 0.045 Uiso calc R 1 1 . .
    C C6 0.0809(3) -0.00355(14) -0.06796(9) 0.0343(3) Uani d . 1 1 . .
    H H6 0.0651 0.0304 -0.124 0.041 Uiso calc R 1 1 . .
    C C7 0.4040(3) 0.17220(14) 0.19493(11) 0.0341(3) Uani d . 1 1 . .
    H H7A 0.5225 0.2113 0.234 0.041 Uiso calc R 1 1 . .
    H H7B 0.3711 0.2292 0.1468 0.041 Uiso calc R 1 1 . .
    C C8 0.1763(3) 0.14879(15) 0.24274(10) 0.0330(3) Uani d . 1 1 . .
loop_
    _atom_site_aniso_label
    _atom_site_aniso_U_11
    _atom_site_aniso_U_22
    _atom_site_aniso_U_33
    _atom_site_aniso_U_12
    _atom_site_aniso_U_13
    _atom_site_aniso_U_23
    S2 0.02549(15) 0.02869(16) 0.02891(16) 0.00442(13) -0.00081(13) -0.00137(13)
    C1 0.0308(6) 0.0236(6) 0.0246(6) 0.0010(5) 0.0058(5) 0.0006(5)
    O2 0.0509(7) 0.0360(5) 0.0316(5) 0.0073(5) -0.0070(5) 0.0061(4)
    C3 0.0344(7) 0.0242(6) 0.0296(7) -0.0001(5) 0.0047(6) 0.0007(5)
    O12 0.0399(7) 0.0423(6) 0.0537(7) -0.0116(5) 0.0041(6) 0.0087(5)
    C5 0.0359(8) 0.0373(8) 0.0395(8) 0.0008(7) -0.0071(7) -0.0108(6)
    N1 0.0417(7) 0.0303(6) 0.0336(6) -0.0008(6) 0.0104(6) 0.0055(5)
    N8 0.0469(10) 0.0585(9) 0.0492(8) 0.0082(8) 0.0136(8) -0.0025(7)
    C2 0.0249(6) 0.0216(6) 0.0241(6) 0.0019(5) 0.0024(5) -0.0019(5)
    C4 0.0326(7) 0.0291(6) 0.0453(8) -0.0061(6) 0.0045(7) -0.0038(6)
    C6 0.0440(8) 0.0347(7) 0.0244(6) 0.0065(6) -0.0034(6) -0.0033(5)
    O11 0.0987(13) 0.0692(10) 0.0354(6) -0.0252(9) 0.0125(8) 0.0169(6)
    C8 0.0360(8) 0.0329(7) 0.0299(7) 0.0085(6) -0.0016(6) -0.0045(6)
    C7 0.0337(8) 0.0286(7) 0.0401(8) 0.0006(6) 0.0013(6) -0.0080(6)
_geom_special_details
;
All e.s.d.'s (except the e.s.d. in the dihedral angle between two l.s. planes)
are estimated using the full covariance matrix. The cell e.s.d.'s are taken
into account individually in the estimation of e.s.d.'s in distances, angles
and torsion angles; correlations between e.s.d.'s in cell parameters are only
used when they are defined by crystal symmetry. An approximate (isotropic)
treatment of cell e.s.d.'s is used for estimating e.s.d.'s involving l.s.
planes.
;
loop_
    _geom_bond_atom_site_label_1
    _geom_bond_atom_site_label_2
    _geom_bond_site_symmetry_2
    _geom_bond_distance
    _geom_bond_publ_flag
    S2 O2 . 1.4846(11) ?
    S2 C2 . 1.8197(13) ?
    S2 C7 . 1.8429(15) ?
    C1 C6 . 1.382(2) ?
    C1 C2 . 1.3989(18) ?
    C1 N1 . 1.4606(18) ?
    C3 C2 . 1.3867(19) ?
    C3 C4 . 1.390(2) ?
    C3 H3 . 0.93 ?
    O12 N1 . 1.2235(19) ?
    C5 C4 . 1.381(2) ?
    C5 C6 . 1.390(2) ?
    C5 H5 . 0.93 ?
    N1 O11 . 1.2177(17) ?
    N8 C8 . 1.133(2) ?
    C4 H4 . 0.93 ?
    C6 H6 . 0.93 ?
    C8 C7 . 1.452(2) ?
    C7 H7A . 0.97 ?
    C7 H7B . 0.97 ?
loop_
    _geom_angle_atom_site_label_1
    _geom_angle_atom_site_label_2
    _geom_angle_atom_site_label_3
    _geom_angle_site_symmetry_1
    _geom_angle_site_symmetry_3
    _geom_angle
    _geom_angle_publ_flag
    O2 S2 C2 . . 104.49(6) ?
    O2 S2 C7 . . 105.84(7) ?
    C2 S2 C7 . . 97.74(7) ?
    C6 C1 C2 . . 122.12(13) ?
    C6 C1 N1 . . 117.72(12) ?
    C2 C1 N1 . . 120.16(12) ?
    C2 C3 C4 . . 120.35(13) ?
    C2 C3 H3 . . 119.8 ?
    C4 C3 H3 . . 119.8 ?
    C4 C5 C6 . . 119.90(15) ?
    C4 C5 H5 . . 120 ?
    C6 C5 H5 . . 120 ?
    O11 N1 O12 . . 123.94(15) ?
    O11 N1 C1 . . 118.48(15) ?
    O12 N1 C1 . . 117.58(12) ?
    C3 C2 C1 . . 117.97(13) ?
    C3 C2 S2 . . 115.83(10) ?
    C1 C2 S2 . . 125.91(10) ?
    C5 C4 C3 . . 120.78(15) ?
    C5 C4 H4 . . 119.6 ?
    C3 C4 H4 . . 119.6 ?
    C1 C6 C5 . . 118.86(13) ?
    C1 C6 H6 . . 120.6 ?
    C5 C6 H6 . . 120.6 ?
    N8 C8 C7 . . 179.36(19) ?
    C8 C7 S2 . . 111.69(11) ?
    C8 C7 H7A . . 109.3 ?
    S2 C7 H7A . . 109.3 ?
    C8 C7 H7B . . 109.3 ?
    S2 C7 H7B . . 109.3 ?
    H7A C7 H7B . . 107.9 ?
loop_
    _geom_torsion_atom_site_label_1
    _geom_torsion_atom_site_label_2
    _geom_torsion_atom_site_label_3
    _geom_torsion_atom_site_label_4
    _geom_torsion_site_symmetry_1
    _geom_torsion_site_symmetry_2
    _geom_torsion_site_symmetry_3
    _geom_torsion_site_symmetry_4
    _geom_torsion
    _geom_torsion_publ_flag
    C6 C1 N1 O11 . . . . -6.2(2) ?
    C2 C1 N1 O11 . . . . 173.11(15) ?
    C6 C1 N1 O12 . . . . 173.76(14) ?
    C2 C1 N1 O12 . . . . -7.0(2) ?
    C4 C3 C2 C1 . . . . -1.0(2) ?
    C4 C3 C2 S2 . . . . -175.24(11) ?
    C6 C1 C2 C3 . . . . 1.5(2) ?
    N1 C1 C2 C3 . . . . -177.73(12) ?
    C6 C1 C2 S2 . . . . 175.08(11) ?
    N1 C1 C2 S2 . . . . -4.16(18) ?
    O2 S2 C2 C3 . . . . 6.06(12) ?
    C7 S2 C2 C3 . . . . -102.58(11) ?
    O2 S2 C2 C1 . . . . -167.63(11) ?
    C7 S2 C2 C1 . . . . 83.73(12) ?
    C6 C5 C4 C3 . . . . 0.1(2) ?
    C2 C3 C4 C5 . . . . 0.2(2) ?
    C2 C1 C6 C5 . . . . -1.2(2) ?
    N1 C1 C6 C5 . . . . 178.08(13) ?
    C4 C5 C6 C1 . . . . 0.3(2) ?
    O2 S2 C7 C8 . . . . -42.69(13) ?
    C2 S2 C7 C8 . . . . 64.82(12) ?
loop_
    _geom_hbond_atom_site_label_D
    _geom_hbond_atom_site_label_H
    _geom_hbond_atom_site_label_A
    _geom_hbond_site_symmetry_A
    _geom_hbond_distance_DH
    _geom_hbond_distance_HA
    _geom_hbond_distance_DA
    _geom_hbond_angle_DHA
    _geom_hbond_publ_flag
    C6 H6 O2 2_554 0.93 2.41 3.3198(18) 165 yes
    C7 H7A O2 4_655 0.97 2.50 3.1190(19) 122 yes
_iucr_refine_instructions_details
;
TITL import in P 21 21 21
CELL  0.71073   5.4114  10.7602  15.1837   90.000   90.000   90.000
ZERR     4.00   0.0002   0.0004   0.0005    0.000    0.000    0.000
LATT  -1
SYMM  1/2 - X, - Y, 1/2 + Z
SYMM  1/2 + X, 1/2 - Y, - Z
SYMM  - X, 1/2 + Y, 1/2 - Z
SFAC  C    H    N    O    S
UNIT  32   24   8    12   4
MERG   2
OMIT     1   2   2
OMIT     1   2   1
OMIT     0   1   2
OMIT     0   0   2
OMIT     0   1   1
OMIT     0   4   2
TWIN
FMAP   2
PLAN   25
ACTA
BOND   $H
CONF
L.S.   4
WGHT    0.031000    0.246400
BASF   0.53237
FVAR       2.18275
S2    5    0.537692    0.027665    0.150534    11.00000    0.02551    0.02870 =
         0.02892   -0.00137   -0.00081    0.00442
C1    1    0.264238    0.037177   -0.011525    11.00000    0.03085    0.02354 =
         0.02465    0.00055    0.00587    0.00099
O2    4    0.513693   -0.066128    0.221728    11.00000    0.05095    0.03599 =
         0.03165    0.00610   -0.00696    0.00734
C3    1    0.129316   -0.102884    0.100532    11.00000    0.03440    0.02426 =
         0.02958    0.00075    0.00474   -0.00008
AFIX  43
H3    2    0.144248   -0.136997    0.156557    11.00000   -1.20000
AFIX   0
O12   4    0.583402    0.175408    0.008218    11.00000    0.03995    0.04228 =
         0.05374    0.00867    0.00408   -0.01156
C5    1   -0.079524   -0.096092   -0.039494    11.00000    0.03587    0.03730 =
         0.03954   -0.01084   -0.00714    0.00079
AFIX  43
H5    2   -0.203452   -0.124947   -0.076678    11.00000   -1.20000
AFIX   0
N1    3    0.435115    0.131657   -0.044118    11.00000    0.04177    0.03030 =
         0.03365    0.00545    0.01041   -0.00082
N8    3   -0.000142    0.129965    0.280628    11.00000    0.04697    0.05848 =
         0.04921   -0.00250    0.01352    0.00824
C2    1    0.290642   -0.010157    0.073766    11.00000    0.02488    0.02163 =
         0.02412   -0.00192    0.00241    0.00187
C4    1   -0.054604   -0.145117    0.044064    11.00000    0.03263    0.02907 =
         0.04530   -0.00386    0.00456   -0.00609
AFIX  43
H4    2   -0.162151   -0.207136    0.062792    11.00000   -1.20000
AFIX   0
C6    1    0.080873   -0.003554   -0.067956    11.00000    0.04397    0.03470 =
         0.02438   -0.00329   -0.00337    0.00656
AFIX  43
H6    2    0.065109    0.030383   -0.124006    11.00000   -1.20000
AFIX   0
O11   4    0.421913    0.162302   -0.121168    11.00000    0.09868    0.06919 =
         0.03540    0.01686    0.01250   -0.02519
C8    1    0.176278    0.148787    0.242741    11.00000    0.03606    0.03293 =
         0.02991   -0.00453   -0.00159    0.00855
C7    1    0.404002    0.172193    0.194934    11.00000    0.03371    0.02859 =
         0.04006   -0.00803    0.00125    0.00063
AFIX  23
H7A   2    0.522525    0.211271    0.234050    11.00000   -1.20000
H7B   2    0.371115    0.229190    0.146848    11.00000   -1.20000
HKLF 4
REM  import in P 21 21 21
REM R1 =  0.0269 for   2222 Fo > 4sig(Fo)  and  0.0303 for all   2348 data
REM    128 parameters refined using      0 restraints
END
WGHT      0.0306      0.2487
REM Highest difference peak  0.210,  deepest hole -0.175,  1-sigma level  0.039
Q1    1  -0.0513 -0.1073  0.0028  11.00000  0.05    0.21
Q2    1   0.1814 -0.0312  0.0930  11.00000  0.05    0.20
Q3    1   0.3417  0.0800 -0.0258  11.00000  0.05    0.20
Q4    1   0.2168 -0.0572  0.0842  11.00000  0.05    0.19
Q5    1   0.3916 -0.0031  0.1044  11.00000  0.05    0.18
Q6    1   0.0259 -0.0594 -0.0565  11.00000  0.05    0.16
Q7    1   0.1819  0.0029 -0.0403  11.00000  0.05    0.16
Q8    1   0.1453  0.0342 -0.0329  11.00000  0.05    0.15
Q9    1   0.5085  0.1072  0.1648  11.00000  0.05    0.15
Q10   1   0.6397  0.1521  0.0415  11.00000  0.05    0.15
Q11   1   0.5394  0.1369  0.2217  11.00000  0.05    0.15
Q12   1   0.6691  0.0190  0.1238  11.00000  0.05    0.14
Q13   1   0.4750 -0.0415  0.1860  11.00000  0.05    0.14
Q14   1   0.4755  0.2434  0.1890  11.00000  0.05    0.14
Q15   1   0.5228 -0.0577  0.1727  11.00000  0.05    0.14
Q16   1   0.4416 -0.0245  0.2015  11.00000  0.05    0.14
Q17   1   0.5521  0.1375  0.0627  11.00000  0.05    0.14
Q18   1   0.0233 -0.1164  0.0738  11.00000  0.05    0.13
Q19   1   0.5272  0.1194 -0.1176  11.00000  0.05    0.13
Q20   1   0.2926  0.0168  0.0414  11.00000  0.05    0.13
Q21   1   0.2944  0.1545  0.2238  11.00000  0.05    0.13
Q22   1   0.5427 -0.0701  0.0747  11.00000  0.05    0.12
Q23   1  -0.1845  0.1426  0.2321  11.00000  0.05    0.12
Q24   1   0.3460 -0.0151  0.2346  11.00000  0.05    0.11
Q25   1   0.0587 -0.1401  0.0655  11.00000  0.05    0.11
;
