# Supplementary material for: 2-(2-Nitro­phenyl­sulfin­yl)acetonitrile
Source: Acta Crystallogr Sect E Struct Rep Online. 2013 Feb 23;69(Pt 3):o432. doi: 10.1107/S1600536813004832 (PMC3588422; doi:10.1107/S1600536813004832)
Supplement: Supplementary file 2 [file e-69-0o432-Isup2.hkl]

#
# h,k,l, Fc-squared, Fo-squared, sigma(Fo-squared) and status flag
#
data_I
_shelx_title ' import in P 21 21 21'
_shelx_refln_list_code          4
_shelx_F_calc_maximum       44.49
_exptl_crystal_F_000       432.00
_reflns_d_resolution_high  0.7305
 
loop_
 _symmetry_equiv_pos_as_xyz
 'x, y, z'
 '-x+1/2, -y, z+1/2'
 'x+1/2, -y+1/2, -z'
 '-x, y+1/2, -z+1/2'
 
_cell_length_a     5.4114
_cell_length_b    10.7602
_cell_length_c    15.1837
_cell_angle_alpha  90.000
_cell_angle_beta   90.000
_cell_angle_gamma  90.000
 
_shelx_F_squared_multiplier     1.000
 
loop_
 _refln_index_h
 _refln_index_k
 _refln_index_l
 _refln_F_squared_calc
 _refln_F_squared_meas
 _refln_F_squared_sigma
 _refln_observed_status
   4   0   0      217.90      206.17      4.88 o
   6   0   0       58.65       57.88      1.48 o
   2   1   0        1.75       -0.79      1.19 o
   3   1   0      741.34      772.47      9.06 o
   4   1   0        1.22       -0.66      0.66 o
   5   1   0      338.41      347.13      5.08 o
   6   1   0       46.51       45.53      1.48 o
   7   1   0      159.72      167.39      2.30 o
   2   2   0      378.91      357.73      2.23 o
   3   2   0       15.79       14.49      0.38 o
   4   2   0      722.42      740.73      4.49 o
   5   2   0      479.05      482.69      3.54 o
   6   2   0        1.11        0.31      2.18 o
   7   2   0       73.56       70.65      2.87 o
   1   3   0        2.50        9.51      0.41 o
   2   3   0        9.55        8.63      0.34 o
   3   3   0      652.89      666.73      4.66 o
   4   3   0       63.52       70.93      0.80 o
   5   3   0       15.80       19.13      1.96 o
   6   3   0       50.90       47.62      1.59 o
   7   3   0       96.59       93.35      1.83 o
   1   4   0      711.20      769.43      3.81 o
   2   4   0      287.90      335.93      2.40 o
   3   4   0        4.61        3.93      0.30 o
   4   4   0      338.16      346.90      2.65 o
   5   4   0       59.54       57.20      1.34 o
   6   4   0        0.62       -0.21      0.63 o
   7   4   0        0.13        0.53      0.71 o
   1   5   0      121.91      138.41      1.10 o
   2   5   0      100.18      105.76      1.39 o
   3   5   0      149.88      147.93      1.34 o
   4   5   0      295.72      295.92      3.26 o
   5   5   0        6.65        4.55      0.64 o
   6   5   0       29.20       27.54      2.32 o
   1   6   0      128.99      114.91      1.04 o
   2   6   0      141.80      124.64      1.22 o
   3   6   0      127.45      118.03      1.56 o
   4   6   0        7.40        4.62      0.66 o
   5   6   0       81.77       81.07      1.71 o
   6   6   0       15.74       13.04      1.04 o
   1   7   0      302.63      332.44      2.55 o
   2   7   0      184.46      180.13      1.49 o
   3   7   0       10.11        6.80      0.61 o
   4   7   0      115.46      112.73      1.99 o
   5   7   0        0.87        1.19      0.75 o
   6   7   0       90.06       99.40      2.38 o
   0   8   0      195.17      228.29      2.40 o
   1   8   0      905.84      911.38      5.43 o
   2   8   0        2.65        3.77      0.45 o
   3   8   0      514.63      503.94      4.55 o
   4   8   0        5.20        6.84      0.73 o
   5   8   0        1.05       -0.47      0.74 o
   6   8   0        4.74        6.32      1.12 o
   1   9   0       14.99       12.01      0.60 o
   2   9   0       96.43       96.89      1.28 o
   3   9   0       34.27       31.11      1.20 o
   4   9   0       22.50       21.61      1.06 o
   5   9   0        1.31        2.97      0.90 o
   0  10   0       51.13       43.93      1.51 o
   1  10   0      220.31      221.86      2.12 o
   2  10   0       23.54       20.20      0.93 o
   3  10   0      226.36      234.33      2.88 o
   4  10   0       33.57       37.22      2.00 o
   5  10   0       42.96       47.20      2.27 o
   1  11   0        3.56        3.49      0.61 o
   2  11   0       10.78       12.61      0.92 o
   3  11   0       31.20       35.58      1.65 o
   4  11   0       65.39       80.21      2.09 o
   0  12   0        0.10        0.91      0.89 o
   1  12   0      319.04      342.82      3.03 o
   2  12   0        8.22        9.74      1.07 o
   3  12   0       30.96       34.34      2.84 o
   4  12   0       41.12       51.10      2.54 o
   1  13   0        6.82        8.17      2.21 o
   2  13   0        4.46        4.79      1.47 o
   3  13   0       26.19       30.30      2.20 o
   0  14   0       31.14       30.55      2.02 o
   1  14   0       90.89       92.99      3.14 o
   2  14   0        3.47        5.41      1.61 o
   2   0   1       21.74       15.26      0.73 o
   3   0   1      833.76      827.12     13.85 o
   4   0   1      101.70       93.56      2.19 o
   5   0   1        6.72        6.83      0.45 o
   6   0   1        4.89        4.46      0.78 o
   7   0   1       16.67       18.84      1.52 o
  -7   1   1       10.22        9.54      1.18 o
  -6   1   1      128.79      129.86      2.60 o
  -5   1   1      190.06      185.34      2.02 o
  -4   1   1      261.04      259.52      2.26 o
  -3   1   1      223.65      201.00      3.61 o
  -2   1   1      878.42      856.72     17.64 o
   2   1   1      878.64      882.46      9.78 o
   3   1   1      223.75      204.18      1.91 o
   4   1   1      260.85      264.66      2.30 o
   5   1   1      189.98      187.16      2.26 o
   6   1   1      128.60      123.86      2.72 o
   7   1   1       10.24        8.67      1.09 o
  -7   2   1        2.46        2.54      0.97 o
  -6   2   1       12.67       12.64      1.71 o
  -5   2   1      201.09      194.32      1.58 o
  -4   2   1      377.88      383.85      2.48 o
  -3   2   1      610.35      615.10      3.70 o
  -2   2   1      215.70      209.65      1.81 o
   0   2   1      261.85      262.87      1.55 o
   2   2   1      216.05      210.52      1.28 o
   3   2   1      611.20      605.06     10.88 o
   4   2   1      378.00      384.80      3.26 o
   5   2   1      201.45      191.10      3.52 o
   6   2   1       12.62       12.76      0.72 o
   7   2   1        2.45        4.34      1.01 o
  -7   3   1        3.72        3.40      1.23 o
  -6   3   1       49.57       52.72      1.32 o
  -5   3   1      317.52      316.55      3.23 o
  -4   3   1      484.48      474.72      3.12 o
  -3   3   1      141.65      134.47      1.18 o
  -2   3   1       43.19       56.94      0.54 o
  -1   3   1      461.04      491.94      3.59 o
   0   3   1      157.22      183.56      1.01 o
   1   3   1      461.90      501.94      2.63 o
   2   3   1       43.23       56.37      1.08 o
   3   3   1      142.05      136.50      1.10 o
   4   3   1      484.74      477.98      3.11 o
   5   3   1      317.14      317.46      3.62 o
   6   3   1       49.59       53.87      1.39 o
   7   3   1        3.72        3.11      0.87 o
  -7   4   1       30.62       31.10      1.38 o
  -6   4   1       70.62       69.56      1.62 o
  -5   4   1       86.74       85.05      1.36 o
  -4   4   1      910.05      895.09      5.98 o
  -3   4   1      227.09      219.31      1.67 o
  -2   4   1      449.18      447.57      4.87 o
   0   4   1      208.42      243.54      1.48 o
   2   4   1      450.00      433.87      4.10 o
   3   4   1      226.96      216.98      1.66 o
   4   4   1      910.60      891.63      6.00 o
   5   4   1       86.94       87.25      1.61 o
   6   4   1       70.67       69.81      1.59 o
   7   4   1       30.63       28.07      2.92 o
  -6   5   1       50.46       50.55      2.07 o
  -5   5   1       48.90       48.28      1.30 o
  -4   5   1      206.36      207.03      2.54 o
  -3   5   1       57.61       51.14      0.77 o
  -2   5   1       81.68       91.36      0.81 o
  -1   5   1      967.61     1021.07      9.15 o
   0   5   1        2.03        1.66      0.21 o
   1   5   1      967.70     1030.00     10.64 o
   2   5   1       81.92       91.45      1.07 o
   3   5   1       57.92       50.73      0.76 o
   4   5   1      206.64      209.00      2.54 o
   5   5   1       48.94       46.74      1.28 o
   6   5   1       50.49       47.64      1.53 o
  -6   6   1       12.48       12.11      1.03 o
  -5   6   1      185.66      184.80      2.60 o
  -4   6   1      124.45      118.90      1.91 o
  -3   6   1      514.56      489.37      4.02 o
  -2   6   1      175.31      170.15      1.80 o
  -1   6   1        8.46        7.74      0.34 o
   0   6   1       91.15       81.11      0.80 o
   1   6   1        8.37        7.62      0.34 o
   2   6   1      175.36      171.12      1.36 o
   3   6   1      513.94      495.12      4.16 o
   4   6   1      124.76      117.53      1.90 o
   5   6   1      185.38      179.77      2.94 o
   6   6   1       12.53       10.76      1.69 o
  -6   7   1       25.89       28.04      1.75 o
  -5   7   1      100.96      100.90      2.01 o
  -4   7   1        0.95        1.12      0.64 o
  -3   7   1       12.83       13.96      0.74 o
  -2   7   1      177.15      170.94      1.43 o
  -1   7   1       78.34       82.20      0.94 o
   0   7   1     1968.94     2073.10     20.76 o
   1   7   1       78.17       82.40      0.95 o
   2   7   1      177.14      168.59      1.91 o
   3   7   1       12.91       13.84      0.74 o
   4   7   1        0.97        0.05      0.71 o
   5   7   1      100.90      101.21      2.04 o
   6   7   1       25.82       26.74      1.64 o
  -6   8   1       26.70       29.56      1.84 o
  -5   8   1       23.06       20.28      1.13 o
  -4   8   1       21.90       19.96      1.04 o
  -3   8   1       82.82       82.87      1.49 o
  -2   8   1      192.30      196.04      1.77 o
  -1   8   1      211.47      205.26      1.69 o
   0   8   1      601.36      621.33      3.66 o
   1   8   1      211.32      204.81      1.70 o
   2   8   1      192.05      189.08      1.76 o
   3   8   1       82.61       82.24      1.49 o
   4   8   1       21.81       18.45      0.90 o
   5   8   1       23.05       20.47      1.34 o
   6   8   1       26.67       29.67      2.36 o
  -5   9   1      183.11      195.99      3.57 o
  -4   9   1       22.51       21.41      1.37 o
  -3   9   1       67.42       73.48      1.53 o
  -2   9   1       60.86       55.98      1.05 o
  -1   9   1      164.61      157.97      1.64 o
   0   9   1      281.69      283.10      2.37 o
   1   9   1      164.80      156.84      1.65 o
   2   9   1       60.86       56.40      1.04 o
   3   9   1       67.33       72.25      1.59 o
   4   9   1       22.46       21.87      1.56 o
   5   9   1      182.81      193.37      2.93 o
  -5  10   1        9.89        9.88      1.36 o
  -4  10   1      117.01      119.13      2.31 o
  -3  10   1       15.39       17.45      1.59 o
  -2  10   1      320.11      314.03      2.95 o
  -1  10   1        1.10        0.85      0.52 o
   0  10   1      253.31      250.09      2.28 o
   1  10   1        1.11        0.16      0.50 o
   2  10   1      320.42      317.19      3.65 o
   3  10   1       15.34       16.47      0.96 o
   4  10   1      117.19      119.98      2.34 o
   5  10   1        9.95       10.56      1.35 o
  -4  11   1       71.14       83.21      2.68 o
  -3  11   1       59.71       61.73      1.90 o
  -2  11   1       99.70      104.18      1.99 o
  -1  11   1      109.19      107.68      1.54 o
   0  11   1       14.16       12.75      0.71 o
   1  11   1      109.15      107.80      1.55 o
   2  11   1       99.81      104.62      1.97 o
   3  11   1       59.71       62.23      2.04 o
   4  11   1       71.08       81.28      3.21 o
  -4  12   1       39.17       39.10      3.71 o
  -3  12   1       55.82       55.05      2.26 o
  -2  12   1      210.49      214.04      3.27 o
  -1  12   1       34.12       37.56      1.20 o
   0  12   1       90.97       93.18      1.55 o
   1  12   1       34.25       39.66      1.24 o
   2  12   1      210.64      206.74      3.21 o
   3  12   1       55.89       58.64      3.57 o
   4  12   1       39.26       39.30      2.40 o
  -3  13   1       29.80       34.14      3.07 o
  -2  13   1       41.74       41.50      1.99 o
  -1  13   1       54.36       55.56      2.04 o
   0  13   1        3.40        1.91      0.92 o
   1  13   1       54.33       54.43      3.17 o
   2  13   1       41.74       42.02      2.42 o
   3  13   1       29.85       32.96      2.41 o
  -2  14   1       45.48       43.21      2.71 o
  -1  14   1       41.65       41.48      2.62 o
   0  14   1       37.07       38.17      2.04 o
   1  14   1       41.73       39.87      2.87 o
   2  14   1       45.44       46.25      2.76 o
   1   0   2        0.62        0.39      0.08 o
   2   0   2      595.14      665.59     10.52 o
   3   0   2     1406.13     1428.79     15.87 o
   4   0   2      179.25      177.50      1.74 o
   5   0   2      686.79      676.25      6.08 o
   6   0   2      310.29      306.85      5.19 o
   7   0   2      138.10      139.99      3.22 o
  -7   1   2        5.81        6.99      1.10 o
  -6   1   2       31.30       35.35      1.61 o
  -5   1   2      123.82      118.82      2.08 o
  -4   1   2      373.78      384.44      3.75 o
  -3   1   2       61.66       78.82      1.33 o
  -2   1   2      540.73      543.70      4.38 o
  -1   1   2      360.21      364.37      4.87 o
   1   1   2      360.01      363.84      9.96 o
   2   1   2      539.07      551.04      8.62 o
   3   1   2       61.74       75.18      1.01 o
   4   1   2      373.04      387.46      3.27 o
   5   1   2      123.76      119.68      2.18 o
   6   1   2       31.29       26.69      1.66 o
   7   1   2        5.83        5.94      1.12 o
  -7   2   2       62.26       69.58      2.88 o
  -6   2   2      113.05      111.00      1.93 o
  -5   2   2      261.28      259.61      2.63 o
  -4   2   2      147.79      147.25      1.49 o
  -3   2   2      669.14      676.62      4.22 o
   0   2   2       83.70       78.59      0.63 o
   3   2   2      669.91      671.14      5.85 o
   4   2   2      147.70      150.62      1.77 o
   5   2   2      261.46      258.29      4.56 o
   6   2   2      113.12      111.53      2.85 o
   7   2   2       62.16       66.99      2.47 o
  -7   3   2        7.32        7.49      0.79 o
  -6   3   2       22.52       21.17      1.06 o
  -5   3   2      126.61      121.97      2.71 o
  -4   3   2      385.47      372.37      2.54 o
  -3   3   2      296.98      281.12      1.96 o
  -2   3   2      685.22      684.88      4.20 o
   2   3   2      685.38      689.81      4.19 o
   3   3   2      296.49      280.90      1.94 o
   4   3   2      385.14      378.23      2.68 o
   5   3   2      126.52      126.32      1.80 o
   6   3   2       22.49       19.24      0.96 o
   7   3   2        7.36        7.60      0.98 o
  -7   4   2       16.76       17.29      1.14 o
  -6   4   2       83.16       86.95      1.78 o
  -5   4   2       37.98       40.03      1.02 o
  -4   4   2       72.22       68.15      1.28 o
  -3   4   2      294.02      311.44      2.21 o
  -2   4   2      589.80      639.29      4.02 o
  -1   4   2       53.24       57.89      0.62 o
   1   4   2       53.38       56.61      0.58 o
   2   4   2      590.58      642.88      3.67 o
   3   4   2      294.37      308.18      2.20 o
   4   4   2       71.91       73.34      0.90 o
   5   4   2       37.99       37.08      1.17 o
   6   4   2       82.98       82.11      1.72 o
   7   4   2       16.80       19.26      1.13 o
  -6   5   2        3.69        4.20      0.80 o
  -5   5   2       23.35       22.90      1.01 o
  -4   5   2      306.12      301.09      3.85 o
  -3   5   2      153.16      135.69      1.11 o
  -2   5   2      198.58      181.31      1.24 o
  -1   5   2      509.66      504.33      3.30 o
   0   5   2      461.69      469.03      2.68 o
   1   5   2      509.25      509.56      3.07 o
   2   5   2      198.80      180.26      1.48 o
   3   5   2      153.54      133.60      1.27 o
   4   5   2      306.23      305.48      3.33 o
   5   5   2       23.30       21.33      1.15 o
   6   5   2        3.70        3.94      0.79 o
  -6   6   2       60.51       60.73      1.85 o
  -5   6   2       55.55       56.09      1.74 o
  -4   6   2       70.66       75.46      1.54 o
  -3   6   2      495.79      491.04      3.66 o
  -2   6   2      194.62      196.05      1.65 o
  -1   6   2      660.93      665.04      3.97 o
   0   6   2      209.01      202.52      1.42 o
   1   6   2      660.91      664.63      4.78 o
   2   6   2      194.21      195.04      1.51 o
   3   6   2      496.04      496.34      3.83 o
   4   6   2       70.36       76.45      1.57 o
   5   6   2       55.59       53.71      1.50 o
   6   6   2       60.60       61.53      1.87 o
  -6   7   2       25.20       26.03      2.11 o
  -5   7   2       17.93       20.45      1.34 o
  -4   7   2       30.30       26.87      1.00 o
  -3   7   2      324.19      303.40      2.99 o
  -2   7   2       60.92       53.82      0.79 o
  -1   7   2      382.74      367.38      2.47 o
   0   7   2        2.75        1.32      0.38 o
   1   7   2      382.87      365.34      2.48 o
   2   7   2       60.81       53.16      0.80 o
   3   7   2      324.21      304.13      3.52 o
   4   7   2       30.19       23.60      1.93 o
   5   7   2       17.87       18.19      1.15 o
   6   7   2       25.21       25.60      1.64 o
  -6   8   2      101.39       96.55      2.56 o
  -5   8   2       21.18       25.20      2.43 o
  -4   8   2      192.03      195.05      2.39 o
  -3   8   2       90.48       79.16      1.49 o
  -2   8   2      425.56      427.00      3.09 o
  -1   8   2       17.19       16.64      1.03 o
   0   8   2      121.52      124.51      1.18 o
   1   8   2       17.10       15.35      0.61 o
   2   8   2      425.28      426.23      3.11 o
   3   8   2       90.61       79.60      2.04 o
   4   8   2      192.03      191.44      2.44 o
   5   8   2       21.23       18.74      1.30 o
   6   8   2      101.50      103.26      2.56 o
  -5   9   2       17.69       17.92      1.42 o
  -4   9   2       29.20       27.96      1.24 o
  -3   9   2      298.91      290.72      3.12 o
  -2   9   2      165.07      157.34      1.65 o
  -1   9   2      375.76      387.01      2.97 o
   0   9   2        0.00        0.09      0.40 o
   1   9   2      375.17      387.82      2.98 o
   2   9   2      165.18      157.42      1.67 o
   3   9   2      298.54      289.61      3.19 o
   4   9   2       29.21       27.00      1.28 o
   5   9   2       17.69       19.12      1.15 o
  -5  10   2       17.11       15.97      1.48 o
  -4  10   2      122.78      131.58      3.05 o
  -3  10   2       38.63       37.67      1.36 o
  -2  10   2       97.33       92.60      1.53 o
  -1  10   2       79.66       80.70      1.29 o
   0  10   2      104.62      103.08      1.76 o
   1  10   2       79.49       79.01      1.29 o
   2  10   2       97.31       94.52      1.81 o
   3  10   2       38.60       41.73      2.38 o
   4  10   2      122.91      131.55      2.45 o
   5  10   2       17.12       14.93      1.41 o
  -4  11   2       55.66       56.29      2.49 o
  -3  11   2       92.97       94.05      2.81 o
  -2  11   2       59.01       57.23      1.60 o
  -1  11   2      220.87      224.36      2.46 o
   0  11   2        0.19       -0.47      0.54 o
   1  11   2      220.98      224.95      2.26 o
   2  11   2       58.99       57.87      2.63 o
   3  11   2       93.08       95.74      3.91 o
   4  11   2       55.63       62.72      2.51 o
  -4  12   2       10.08       13.28      1.66 o
  -3  12   2       20.68       20.36      1.72 o
  -2  12   2       18.88       14.28      1.26 o
  -1  12   2       92.69       94.58      1.73 o
   0  12   2        0.63       -0.58      0.58 o
   1  12   2       92.67       93.41      1.59 o
   2  12   2       18.80       16.97      1.22 o
   3  12   2       20.70       22.15      1.71 o
   4  12   2       10.13       14.69      1.60 o
  -3  13   2       21.40       22.37      1.89 o
  -2  13   2       60.20       60.06      2.12 o
  -1  13   2      107.67      114.04      2.55 o
   0  13   2       34.84       32.85      1.36 o
   1  13   2      107.82      117.91      3.21 o
   2  13   2       60.33       65.10      2.72 o
   3  13   2       21.36       22.58      1.86 o
  -2  14   2       14.44       13.77      1.79 o
  -1  14   2       12.08        9.84      1.63 o
   0  14   2        1.25        0.13      1.15 o
   1  14   2       12.11        9.62      1.65 o
   2  14   2       14.41       11.89      1.70 o
   1   0   3      141.54      145.58      1.06 o
   2   0   3      132.60      126.32      1.20 o
   3   0   3       63.96       73.59      0.97 o
   4   0   3      185.79      187.46      1.89 o
   5   0   3      101.03      101.66      1.99 o
   6   0   3      367.39      384.12      6.41 o
   7   0   3       12.52       11.54      1.28 o
  -7   1   3        0.34        1.27      1.05 o
  -6   1   3        8.58        7.43      1.07 o
  -5   1   3       28.66       27.57      1.51 o
  -4   1   3      181.77      170.34      1.78 o
  -3   1   3     1586.10     1696.49     26.45 o
  -2   1   3       52.38       47.85      0.53 o
   0   1   3       17.77        9.99      0.25 o
   2   1   3       52.48       47.82      0.61 o
   3   1   3     1585.10     1649.77     25.70 o
   4   1   3      181.94      172.68      1.81 o
   5   1   3       28.69       27.95      1.65 o
   6   1   3        8.59        7.64      1.15 o
   7   1   3        0.34        1.05      1.04 o
  -7   2   3       50.99       54.10      2.27 o
  -6   2   3      174.77      172.98      4.05 o
  -5   2   3       87.26       87.50      1.84 o
  -4   2   3      494.05      493.83      3.79 o
  -3   2   3        0.62        0.48      0.28 o
  -2   2   3     1391.49     1493.17     16.72 o
  -1   2   3      886.73      925.49     19.18 o
   1   2   3      886.67      916.03      7.78 o
   2   2   3     1390.87     1446.13     18.12 o
   3   2   3        0.64        0.23      0.32 o
   4   2   3      494.36      498.62      4.62 o
   5   2   3       87.35       82.73      2.37 o
   6   2   3      174.71      172.58      3.81 o
   7   2   3       51.07       50.39      2.38 o
  -7   3   3        0.72        0.42      0.68 o
  -6   3   3       11.22       10.86      0.76 o
  -5   3   3       14.01       14.64      1.69 o
  -4   3   3       30.23       24.35      1.02 o
  -3   3   3      451.41      455.46      2.97 o
  -2   3   3      746.56      797.22      4.84 o
   0   3   3        1.42        2.43      0.23 o
   2   3   3      745.42      791.59      5.35 o
   3   3   3      450.84      452.09      2.95 o
   4   3   3       30.13       29.25      0.56 o
   5   3   3       13.98       15.64      0.98 o
   6   3   3       11.25        9.22      0.67 o
   7   3   3        0.72        0.38      1.17 o
  -7   4   3       22.22       20.16      1.34 o
  -6   4   3       65.52       68.05      1.66 o
  -5   4   3      170.35      162.40      1.96 o
  -4   4   3       69.21       57.85      2.56 o
  -3   4   3      486.85      502.73      3.32 o
  -2   4   3      846.70      864.17      4.56 o
   2   4   3      847.63      855.98      7.03 o
   3   4   3      487.15      498.77      3.30 o
   4   4   3       69.42       62.56      0.97 o
   5   4   3      170.60      161.56      2.36 o
   6   4   3       65.55       63.33      1.55 o
   7   4   3       22.35       20.08      1.25 o
  -6   5   3        4.69        4.71      0.83 o
  -5   5   3       61.95       63.21      1.56 o
  -4   5   3       14.66       12.52      0.76 o
  -3   5   3       43.15       38.70      0.62 o
  -2   5   3      807.83      847.02      5.09 o
  -1   5   3      221.81      211.76      1.51 o
   0   5   3      191.95      172.70      1.22 o
   1   5   3      222.43      213.54      1.53 o
   2   5   3      806.63      842.75      5.26 o
   3   5   3       43.36       38.01      0.94 o
   4   5   3       14.69       14.81      0.84 o
   5   5   3       61.83       60.08      2.23 o
   6   5   3        4.67        3.67      0.80 o
  -6   6   3       68.76       74.25      2.03 o
  -5   6   3      150.99      154.51      2.38 o
  -4   6   3       18.72       19.02      1.03 o
  -3   6   3       39.76       39.10      1.25 o
  -2   6   3      835.21      883.22      5.60 o
  -1   6   3      123.61      134.78      1.16 o
   0   6   3     1319.30     1417.48      8.51 o
   1   6   3      123.46      134.65      1.18 o
   2   6   3      835.93      878.46      7.15 o
   3   6   3       39.89       38.76      0.81 o
   4   6   3       18.83       15.53      0.93 o
   5   6   3      150.63      152.52      2.65 o
   6   6   3       68.82       73.17      2.00 o
  -6   7   3       24.83       26.25      1.69 o
  -5   7   3       37.75       39.79      1.51 o
  -4   7   3       54.69       49.14      1.19 o
  -3   7   3       58.46       59.33      1.19 o
  -2   7   3      609.28      600.27      3.72 o
  -1   7   3       89.11       91.35      1.01 o
   0   7   3      401.52      383.64      3.33 o
   1   7   3       89.02       91.69      1.18 o
   2   7   3      608.64      598.08      3.75 o
   3   7   3       58.60       55.40      1.47 o
   4   7   3       54.86       46.16      1.47 o
   5   7   3       37.71       36.23      4.04 o
   6   7   3       24.79       24.45      3.36 o
  -6   8   3        4.60        6.32      1.14 o
  -5   8   3      224.29      235.91      3.81 o
  -4   8   3       53.92       54.07      1.34 o
  -3   8   3        3.58        1.78      0.55 o
  -2   8   3      150.60      150.57      1.52 o
  -1   8   3      164.18      164.08      1.48 o
   0   8   3      168.91      169.37      1.51 o
   1   8   3      163.97      162.57      1.61 o
   2   8   3      150.37      150.90      1.56 o
   3   8   3        3.50        1.26      0.62 o
   4   8   3       53.84       48.45      1.61 o
   5   8   3      224.05      234.56      3.81 o
   6   8   3        4.60        3.04      1.06 o
  -5   9   3        4.83        3.32      1.17 o
  -4   9   3       39.34       41.87      1.35 o
  -3   9   3       10.03       10.22      0.76 o
  -2   9   3      404.74      415.33      3.48 o
  -1   9   3       35.08       34.57      0.94 o
   0   9   3      278.56      273.10      2.16 o
   1   9   3       35.06       36.27      0.93 o
   2   9   3      404.73      411.34      3.15 o
   3   9   3       10.05        9.24      0.81 o
   4   9   3       39.35       41.55      1.43 o
   5   9   3        4.84        6.77      1.17 o
  -5  10   3      139.93      147.79      3.33 o
  -4  10   3       13.15       11.82      1.37 o
  -3  10   3      258.54      258.03      3.02 o
  -2  10   3        1.52        0.16      0.58 o
  -1  10   3      224.31      227.16      2.16 o
   0  10   3       44.12       37.78      1.57 o
   1  10   3      224.16      226.87      2.17 o
   2  10   3        1.54        1.85      0.69 o
   3  10   3      258.30      256.09      3.09 o
   4  10   3       13.19       12.45      1.09 o
   5  10   3      139.96      152.44      4.60 o
  -4  11   3       27.70       27.03      2.42 o
  -3  11   3       17.06       17.34      1.15 o
  -2  11   3      164.22      168.05      3.73 o
  -1  11   3       21.79       20.83      1.24 o
   0  11   3       99.63      100.70      1.69 o
   1  11   3       21.84       23.08      1.22 o
   2  11   3      164.40      165.60      3.36 o
   3  11   3       17.04       19.20      3.03 o
   4  11   3       27.75       34.36      2.18 o
  -4  12   3       48.41       49.70      3.21 o
  -3  12   3       19.07       19.50      1.70 o
  -2  12   3      112.26      111.38      2.43 o
  -1  12   3        6.13        4.23      0.87 o
   0  12   3        9.19        7.57      0.74 o
   1  12   3        6.11        5.11      0.71 o
   2  12   3      112.28      117.42      3.65 o
   3  12   3       19.15       22.01      1.68 o
   4  12   3       48.44       50.72      3.04 o
  -3  13   3        7.86        6.26      1.55 o
  -2  13   3      132.42      142.27      3.62 o
  -1  13   3       28.42       28.28      1.40 o
   0  13   3      134.72      148.87      2.29 o
   1  13   3       28.55       32.41      2.25 o
   2  13   3      132.23      136.27      3.45 o
   3  13   3        7.88        9.03      1.55 o
  -2  14   3       20.56       20.19      1.93 o
  -1  14   3        2.01       -0.04      1.43 o
   0  14   3        1.46       -0.14      1.64 o
   1  14   3        2.02        0.52      1.40 o
   2  14   3       20.50       17.15      1.85 o
   0   0   4      902.81     1015.42     14.14 o
   1   0   4       18.32       14.89      0.31 o
   2   0   4       27.18       22.54      0.65 o
   3   0   4      143.58      158.13      2.05 o
   4   0   4        8.46        8.87      0.52 o
   5   0   4       14.89       11.09      0.86 o
   6   0   4       15.47       16.65      1.73 o
   7   0   4       50.62       49.96      2.39 o
  -7   1   4       62.89       69.60      2.67 o
  -6   1   4       25.32       28.80      1.86 o
  -5   1   4      176.16      171.97      2.71 o
  -4   1   4       25.49       23.34      0.98 o
  -3   1   4      119.55      135.19      1.32 o
  -1   1   4      501.33      497.96      3.95 o
   1   1   4      500.92      505.85      3.90 o
   3   1   4      119.23      134.64      1.73 o
   4   1   4       25.60       25.60      0.77 o
   5   1   4      176.33      170.32      2.76 o
   6   1   4       25.26       30.12      1.94 o
   7   1   4       62.95       68.52      2.71 o
  -7   2   4       77.36       82.17      2.83 o
  -6   2   4        6.71        5.33      0.79 o
  -5   2   4      210.83      207.52      1.86 o
  -4   2   4       66.82       61.73      1.21 o
  -3   2   4      170.45      159.08      1.16 o
  -2   2   4      831.62      824.11      6.31 o
  -1   2   4     1383.38     1396.59     21.62 o
   0   2   4      955.78      920.16      6.51 o
   1   2   4     1383.04     1414.27     21.68 o
   2   2   4      830.57      836.93      6.46 o
   3   2   4      170.34      158.17      1.62 o
   4   2   4       66.50       65.27      1.75 o
   5   2   4      211.16      212.58      3.29 o
   6   2   4        6.67        5.08      1.19 o
   7   2   4       77.54       77.16      2.92 o
  -7   3   4       19.03       19.87      1.12 o
  -6   3   4       91.47       95.78      1.90 o
  -5   3   4      282.56      274.38      3.12 o
  -4   3   4      181.66      172.58      1.43 o
  -3   3   4      690.14      689.97      4.05 o
  -2   3   4     1038.03     1133.69      8.20 o
  -1   3   4      623.27      639.26      3.38 o
   0   3   4      474.99      466.71      3.67 o
   1   3   4      623.60      636.52      4.34 o
   2   3   4     1038.72     1122.28     12.29 o
   3   3   4      690.38      694.97      4.63 o
   4   3   4      181.72      175.35      1.50 o
   5   3   4      282.63      273.06      3.28 o
   6   3   4       91.47       92.91      1.68 o
   7   3   4       19.14       18.58      1.74 o
  -6   4   4       12.98       15.88      1.09 o
  -5   4   4      112.21      115.48      1.84 o
  -4   4   4      309.27      299.18      2.46 o
  -3   4   4      437.03      435.61      2.69 o
  -2   4   4     1369.71     1420.67     11.47 o
  -1   4   4     1154.43     1215.36      8.89 o
   1   4   4     1154.29     1235.19     11.17 o
   2   4   4     1370.44     1443.76      9.41 o
   3   4   4      437.39      433.53      2.96 o
   4   4   4      309.53      305.79      2.67 o
   5   4   4      112.07      117.01      1.97 o
   6   4   4       12.94       12.83      0.88 o
  -6   5   4       99.01       98.24      2.15 o
  -5   5   4       39.27       42.88      1.47 o
  -4   5   4      109.63      105.38      1.99 o
  -3   5   4       13.40       12.71      0.51 o
  -2   5   4     1044.80     1067.84      5.97 o
  -1   5   4       15.11       15.55      0.60 o
   0   5   4      105.79      101.20      0.93 o
   1   5   4       15.28       14.36      0.40 o
   2   5   4     1044.32     1060.61      7.08 o
   3   5   4       13.49       11.61      0.46 o
   4   5   4      109.37      109.52      1.79 o
   5   5   4       39.22       38.27      1.40 o
   6   5   4       98.98       99.18      2.11 o
  -6   6   4       47.54       50.74      1.82 o
  -5   6   4        0.06        1.12      0.71 o
  -4   6   4      253.42      237.20      2.50 o
  -3   6   4      652.15      622.70      5.16 o
  -2   6   4      246.54      252.62      1.84 o
  -1   6   4      286.05      308.22      2.11 o
   0   6   4       41.73       36.64      1.01 o
   1   6   4      286.71      305.39      1.97 o
   2   6   4      246.30      251.88      1.97 o
   3   6   4      653.19      628.61      5.57 o
   4   6   4      253.36      239.51      3.01 o
   5   6   4        0.06       -0.73      0.76 o
   6   6   4       47.54       48.42      1.79 o
  -6   7   4       41.45       46.86      1.96 o
  -5   7   4        2.59        2.73      0.80 o
  -4   7   4       69.95       69.75      1.34 o
  -3   7   4        8.76        7.25      0.59 o
  -2   7   4       49.44       46.51      0.91 o
  -1   7   4      126.50      117.58      1.16 o
   0   7   4        3.58        3.53      0.48 o
   1   7   4      126.63      114.93      1.07 o
   2   7   4       49.39       47.46      0.89 o
   3   7   4        8.82        5.82      0.76 o
   4   7   4       69.65       64.95      1.64 o
   5   7   4        2.58        2.33      0.93 o
   6   7   4       41.37       46.71      1.92 o
  -6   8   4       10.30       11.64      1.29 o
  -5   8   4       32.76       33.68      2.87 o
  -4   8   4       11.04       10.67      0.76 o
  -3   8   4      178.71      158.00      2.03 o
  -2   8   4       74.36       70.29      1.06 o
  -1   8   4      241.67      240.25      1.92 o
   0   8   4      106.90      107.50      1.19 o
   1   8   4      241.42      241.22      2.61 o
   2   8   4       74.19       68.47      1.11 o
   3   8   4      179.04      159.09      2.17 o
   4   8   4       10.94        8.85      0.97 o
   5   8   4       32.82       34.64      1.84 o
   6   8   4       10.32       10.89      1.24 o
  -5   9   4       35.79       30.23      3.24 o
  -4   9   4      117.06      128.58      2.46 o
  -3   9   4       86.38       91.79      1.64 o
  -2   9   4      106.33      109.36      1.54 o
  -1   9   4      265.26      258.75      2.27 o
   0   9   4       39.25       33.83      0.83 o
   1   9   4      265.01      259.48      2.28 o
   2   9   4      106.45      108.60      1.41 o
   3   9   4       86.54       90.25      1.75 o
   4   9   4      116.99      124.97      2.34 o
   5   9   4       35.82       35.97      1.96 o
  -5  10   4        0.04        1.52      1.19 o
  -4  10   4       33.16       36.43      2.12 o
  -3  10   4       54.25       57.71      2.59 o
  -2  10   4       42.66       40.05      1.19 o
  -1  10   4      201.25      212.00      2.10 o
   0  10   4      116.38      120.34      1.72 o
   1  10   4      200.85      214.46      2.12 o
   2  10   4       42.73       43.02      1.42 o
   3  10   4       54.24       58.07      1.60 o
   4  10   4       33.15       33.27      2.03 o
   5  10   4        0.04        1.82      1.15 o
  -4  11   4       26.92       24.73      1.79 o
  -3  11   4       86.26       87.90      3.04 o
  -2  11   4       70.35       65.26      1.65 o
  -1  11   4      281.85      286.68      2.63 o
   0  11   4        0.50       -0.05      0.57 o
   1  11   4      281.55      283.97      2.62 o
   2  11   4       70.52       68.39      1.69 o
   3  11   4       86.27       86.44      2.11 o
   4  11   4       26.86       28.63      3.81 o
  -4  12   4       57.99       65.18      3.02 o
  -3  12   4       49.87       46.78      2.57 o
  -2  12   4       57.35       58.63      2.03 o
  -1  12   4       23.45       24.38      1.22 o
   0  12   4        1.75       -0.19      0.65 o
   1  12   4       23.39       24.64      1.12 o
   2  12   4       57.33       60.76      2.44 o
   3  12   4       49.96       52.22      2.52 o
   4  12   4       57.91       65.54      2.73 o
  -3  13   4       10.43        6.56      1.60 o
  -2  13   4        1.92        2.19      1.47 o
  -1  13   4       67.61       67.47      1.90 o
   0  13   4       13.72       13.35      0.98 o
   1  13   4       67.62       63.74      4.61 o
   2  13   4        1.90        1.93      1.40 o
   3  13   4       10.47        9.39      1.58 o
  -1  14   4       13.90       14.79      1.79 o
   0  14   4       44.43       41.02      4.25 o
   1  14   4       13.89       12.33      1.74 o
   1   0   5     1195.92     1208.65     24.61 o
   2   0   5        1.31        3.51      0.23 o
   3   0   5      461.10      461.61      2.91 o
   4   0   5        0.79       -0.43      0.43 o
   5   0   5       91.94       89.99      1.93 o
   6   0   5       26.09       24.39      1.93 o
   7   0   5        0.73        0.64      1.19 o
  -7   1   5       24.63       22.21      2.15 o
  -6   1   5      233.35      240.40      4.84 o
  -5   1   5        4.15        1.03      0.67 o
  -4   1   5      375.81      364.99      3.59 o
  -3   1   5       86.10       81.57      0.82 o
  -2   1   5      329.68      352.15      1.98 o
   0   1   5      197.80      186.31      1.31 o
   2   1   5      330.24      351.19      3.57 o
   3   1   5       86.21       82.55      0.78 o
   4   1   5      376.52      363.44      5.02 o
   5   1   5        4.12        1.83      0.69 o
   6   1   5      233.61      241.32      4.92 o
   7   1   5       24.65       22.95      2.17 o
  -7   2   5        6.01        7.31      1.40 o
  -6   2   5       11.53       12.12      1.26 o
  -5   2   5       14.58       12.21      1.08 o
  -4   2   5      114.02      103.95      0.99 o
  -3   2   5      399.63      409.01      2.32 o
  -2   2   5      485.91      487.97      2.88 o
  -1   2   5      327.71      318.47      3.59 o
   0   2   5       28.00       21.22      0.43 o
   1   2   5      326.44      321.05      2.08 o
   2   2   5      486.25      488.79      3.03 o
   3   2   5      399.66      410.52      2.86 o
   4   2   5      114.09      104.17      1.01 o
   5   2   5       14.60       13.11      0.97 o
   6   2   5       11.52       12.22      1.46 o
   7   2   5        6.00        7.27      1.44 o
  -7   3   5       36.85       38.45      1.45 o
  -6   3   5      148.45      153.46      3.90 o
  -5   3   5       25.61       25.72      1.26 o
  -4   3   5      162.73      156.28      1.48 o
  -3   3   5       52.42       51.91      0.59 o
  -2   3   5     1368.93     1478.89     15.36 o
  -1   3   5      140.35      138.30      0.96 o
   0   3   5       69.77       71.56      0.70 o
   1   3   5      140.19      138.68      1.06 o
   2   3   5     1369.90     1469.35     11.14 o
   3   3   5       52.49       52.37      0.62 o
   4   3   5      163.09      158.10      1.58 o
   5   3   5       25.68       26.61      0.98 o
   6   3   5      148.53      149.20      2.29 o
   7   3   5       36.86       39.04      2.58 o
  -6   4   5       12.01       13.03      0.97 o
  -5   4   5       24.18       24.70      1.14 o
  -4   4   5      134.05      126.57      1.60 o
  -3   4   5      208.54      216.36      1.71 o
  -2   4   5      229.28      225.97      1.51 o
  -1   4   5      386.44      426.23      2.62 o
   0   4   5     1453.24     1489.36     21.05 o
   1   4   5      384.94      426.43      2.69 o
   2   4   5      229.02      223.66      1.55 o
   3   4   5      208.27      217.76      1.69 o
   4   4   5      134.10      130.34      1.53 o
   5   4   5       24.08       23.10      2.01 o
   6   4   5       12.01       10.91      0.88 o
  -6   5   5       89.17       91.35      2.14 o
  -5   5   5      179.86      186.91      2.68 o
  -4   5   5      223.15      220.19      2.34 o
  -3   5   5      236.11      246.91      2.10 o
  -2   5   5      491.63      532.42      3.22 o
  -1   5   5       46.30       52.73      0.68 o
   0   5   5       10.47        9.57      0.41 o
   1   5   5       46.28       52.81      0.64 o
   2   5   5      491.86      524.21      3.53 o
   3   5   5      236.18      245.62      2.30 o
   4   5   5      222.85      221.27      4.71 o
   5   5   5      179.51      181.49      4.09 o
   6   5   5       89.17       90.13      2.07 o
  -6   6   5       18.39       23.55      1.60 o
  -5   6   5       42.32       41.14      1.45 o
  -4   6   5      145.33      145.78      1.83 o
  -3   6   5      299.50      305.23      2.90 o
  -2   6   5      227.38      217.94      1.68 o
  -1   6   5      438.22      407.38      2.69 o
   0   6   5     1057.70     1072.87      6.16 o
   1   6   5      438.08      405.84      2.50 o
   2   6   5      226.77      215.52      1.81 o
   3   6   5      299.83      302.40      3.50 o
   4   6   5      145.47      145.57      3.45 o
   5   6   5       42.25       37.12      1.56 o
   6   6   5       18.39       21.83      1.84 o
  -6   7   5       61.02       59.90      2.10 o
  -5   7   5      192.96      200.73      2.97 o
  -4   7   5      120.37      114.20      1.72 o
  -3   7   5      417.48      412.82      3.74 o
  -2   7   5       68.03       68.92      1.10 o
  -1   7   5       59.77       61.75      0.88 o
   0   7   5      210.93      211.31      1.69 o
   1   7   5       59.72       60.45      0.86 o
   2   7   5       68.06       66.55      1.01 o
   3   7   5      417.52      402.59      4.45 o
   4   7   5      120.31      111.30      2.09 o
   5   7   5      192.71      196.45      3.33 o
   6   7   5       61.10       63.59      2.08 o
  -5   8   5       16.56       14.89      1.30 o
  -4   8   5      151.40      139.83      2.45 o
  -3   8   5      181.68      191.96      2.29 o
  -2   8   5      422.61      423.05      4.75 o
  -1   8   5      229.38      243.01      1.94 o
   0   8   5      632.84      603.52      3.85 o
   1   8   5      229.32      238.25      1.93 o
   2   8   5      422.99      420.80      3.14 o
   3   8   5      181.79      188.66      2.43 o
   4   8   5      151.64      139.38      2.48 o
   5   8   5       16.52       13.82      1.28 o
  -5   9   5       83.23       77.98      2.98 o
  -4   9   5       45.17       40.20      1.69 o
  -3   9   5      260.91      244.57      2.80 o
  -2   9   5       46.43       45.05      1.12 o
  -1   9   5       46.68       48.79      1.02 o
   0   9   5        4.50        4.22      0.48 o
   1   9   5       46.62       50.33      1.06 o
   2   9   5       46.41       45.77      1.19 o
   3   9   5      260.89      243.88      2.94 o
   4   9   5       45.19       40.64      1.94 o
   5   9   5       83.21       84.22      3.45 o
  -5  10   5        5.26        2.68      1.25 o
  -4  10   5       34.38       26.14      1.68 o
  -3  10   5        5.97        4.30      0.96 o
  -2  10   5      125.96      133.23      1.82 o
  -1  10   5      182.13      178.45      1.91 o
   0  10   5      460.99      488.78      3.71 o
   1  10   5      182.18      180.81      1.94 o
   2  10   5      126.22      132.68      2.11 o
   3  10   5        5.97        6.08      0.83 o
   4  10   5       34.45       32.00      2.03 o
   5  10   5        5.25        3.45      1.31 o
  -4  11   5       56.03       49.70      2.49 o
  -3  11   5       35.03       33.80      2.17 o
  -2  11   5        0.65       -0.71      0.71 o
  -1  11   5       27.84       29.32      1.21 o
   0  11   5       38.56       34.50      1.12 o
   1  11   5       27.90       30.28      1.12 o
   2  11   5        0.64        0.58      0.75 o
   3  11   5       35.00       37.42      2.85 o
   4  11   5       56.08       53.41      2.43 o
  -3  12   5       10.56        6.32      1.47 o
  -2  12   5        0.57       -1.27      1.27 o
  -1  12   5      185.77      190.85      2.70 o
   0  12   5       54.03       58.07      1.54 o
   1  12   5      185.89      192.13      2.78 o
   2  12   5        0.55        0.53      1.28 o
   3  12   5       10.55        7.10      1.43 o
  -2  13   5        2.81        1.58      1.51 o
  -1  13   5        2.46       -0.54      1.03 o
   0  13   5       96.71       93.86      2.08 o
   1  13   5        2.46        0.48      1.39 o
   2  13   5        2.83        1.29      2.02 o
  -1  14   5       23.08       22.28      1.95 o
   0  14   5        4.77        6.90      1.66 o
   1  14   5       23.15       22.68      1.92 o
   0   0   6        1.35        0.18      0.34 o
   1   0   6        6.75        6.95      0.41 o
   2   0   6      374.62      387.77      2.30 o
   3   0   6       25.58       17.06      0.60 o
   4   0   6       66.75       70.75      0.98 o
   5   0   6       11.57       10.91      1.25 o
   6   0   6       37.43       37.47      2.26 o
   7   0   6       10.52       10.45      1.57 o
  -7   1   6       63.63       65.19      2.92 o
  -6   1   6        3.68        2.14      0.55 o
  -5   1   6       84.93       86.47      1.47 o
  -4   1   6      153.38      142.65      1.38 o
  -3   1   6      641.64      684.98      3.69 o
  -2   1   6      196.93      187.22      1.42 o
  -1   1   6      707.07      773.57      8.55 o
   0   1   6      515.19      498.12      5.69 o
   1   1   6      706.61      779.08      5.02 o
   2   1   6      197.13      188.00      1.49 o
   3   1   6      641.32      687.98      4.29 o
   4   1   6      153.65      144.44      1.40 o
   5   1   6       85.01       88.77      1.84 o
   6   1   6        3.70        3.92      1.26 o
   7   1   6       63.64       68.28      2.93 o
  -7   2   6       42.31       43.34      2.58 o
  -6   2   6       11.65       12.66      0.95 o
  -5   2   6       81.84       82.81      1.58 o
  -4   2   6      230.92      229.60      1.89 o
  -3   2   6       61.68       54.65      0.58 o
  -2   2   6       92.55       86.61      1.05 o
  -1   2   6      960.68      991.57      5.89 o
   0   2   6        9.41        2.85      0.29 o
   1   2   6      960.24      997.77      8.33 o
   2   2   6       92.56       89.30      0.92 o
   3   2   6       61.61       54.76      0.65 o
   4   2   6      230.93      229.81      2.04 o
   5   2   6       81.73       84.65      1.47 o
   6   2   6       11.69       11.15      0.83 o
   7   2   6       42.35       48.72      2.73 o
  -6   3   6       19.03       17.51      1.12 o
  -5   3   6      128.21      134.48      1.98 o
  -4   3   6      114.58      114.69      1.23 o
  -3   3   6      113.80      113.72      0.98 o
  -2   3   6      259.69      276.77      2.02 o
  -1   3   6     1122.07     1174.08      8.63 o
   0   3   6     1220.15     1362.86     13.59 o
   1   3   6     1122.62     1183.56     11.33 o
   2   3   6      259.85      279.77      1.90 o
   3   3   6      113.80      115.53      1.24 o
   4   3   6      114.85      115.20      1.86 o
   5   3   6      128.07      134.75      2.13 o
   6   3   6       19.13       17.54      1.03 o
  -6   4   6       82.13       85.88      2.03 o
  -5   4   6      133.94      129.21      2.05 o
  -4   4   6      165.75      167.13      1.87 o
  -3   4   6      290.70      284.58      1.94 o
  -2   4   6      192.99      183.22      1.23 o
  -1   4   6       67.92       70.30      0.70 o
   0   4   6      518.62      511.34      3.10 o
   1   4   6       67.98       68.96      1.16 o
   2   4   6      193.05      184.26      1.40 o
   3   4   6      290.58      284.98      2.25 o
   4   4   6      165.68      168.59      2.14 o
   5   4   6      133.78      129.56      2.25 o
   6   4   6       82.18       88.20      1.92 o
  -6   5   6       47.79       48.74      1.61 o
  -5   5   6      141.12      142.51      2.67 o
  -4   5   6      143.97      146.77      1.76 o
  -3   5   6      364.14      352.20      2.76 o
  -2   5   6       54.60       58.50      0.77 o
  -1   5   6     1716.87     1807.96     13.09 o
   0   5   6      220.27      205.12      1.53 o
   1   5   6     1717.02     1813.97     13.13 o
   2   5   6       54.70       58.09      0.96 o
   3   5   6      364.37      348.20      3.45 o
   4   5   6      143.71      148.86      2.47 o
   5   5   6      141.09      138.76      2.50 o
   6   5   6       47.71       49.53      1.70 o
  -6   6   6       32.56       31.48      1.85 o
  -5   6   6       11.11        9.71      0.92 o
  -4   6   6      128.43      136.42      2.26 o
  -3   6   6       92.54       92.68      1.19 o
  -2   6   6      483.92      474.22      3.32 o
  -1   6   6      500.95      479.99      3.06 o
   0   6   6      149.25      122.54      1.19 o
   1   6   6      501.24      474.71      2.98 o
   2   6   6      483.87      469.14      3.28 o
   3   6   6       92.42       89.69      1.79 o
   4   6   6      128.23      136.86      2.53 o
   5   6   6       11.05        9.14      1.01 o
   6   6   6       32.51       31.87      1.67 o
  -6   7   6       54.23       58.15      2.19 o
  -5   7   6      109.78      119.48      2.34 o
  -4   7   6      278.35      276.31      3.51 o
  -3   7   6      128.00      134.52      1.76 o
  -2   7   6      172.31      173.47      1.64 o
  -1   7   6      173.75      178.53      1.54 o
   0   7   6       59.54       48.98      0.84 o
   1   7   6      173.17      176.87      1.43 o
   2   7   6      171.99      172.71      1.82 o
   3   7   6      128.04      134.34      2.26 o
   4   7   6      278.23      275.83      3.55 o
   5   7   6      109.89      115.74      2.61 o
   6   7   6       54.16       55.47      2.06 o
  -5   8   6       18.60       15.30      1.36 o
  -4   8   6       43.12       44.51      1.67 o
  -3   8   6       76.89       78.51      1.45 o
  -2   8   6       53.17       56.11      1.11 o
  -1   8   6      593.17      567.15      3.70 o
   0   8   6      188.95      185.42      1.66 o
   1   8   6      592.94      564.94      3.68 o
   2   8   6       53.24       55.78      1.04 o
   3   8   6       76.53       77.63      1.62 o
   4   8   6       43.22       45.86      1.70 o
   5   8   6       18.58       18.47      1.36 o
  -5   9   6        1.49       -1.10      1.10 o
  -4   9   6      155.43      154.83      2.76 o
  -3   9   6        1.02       -0.23      1.35 o
  -2   9   6      161.39      152.97      1.85 o
  -1   9   6       60.46       59.67      1.10 o
   0   9   6      486.06      494.93      3.39 o
   1   9   6       60.20       58.39      1.12 o
   2   9   6      161.07      152.04      1.92 o
   3   9   6        1.03        1.28      0.72 o
   4   9   6      155.58      154.68      3.23 o
   5   9   6        1.48        1.97      1.11 o
  -5  10   6       59.27       64.54      2.54 o
  -4  10   6        1.50        0.55      1.16 o
  -3  10   6       35.63       38.71      1.71 o
  -2  10   6       31.62       28.15      1.06 o
  -1  10   6       63.07       59.87      1.21 o
   0  10   6       73.86       71.18      1.42 o
   1  10   6       63.13       63.03      1.26 o
   2  10   6       31.64       27.52      1.72 o
   3  10   6       35.64       37.44      1.49 o
   4  10   6        1.53        0.77      1.16 o
   5  10   6       59.37       66.59      3.38 o
  -4  11   6       51.32       53.25      2.56 o
  -3  11   6        8.33        4.71      1.28 o
  -2  11   6       43.99       40.04      2.17 o
  -1  11   6      154.37      156.30      2.12 o
   0  11   6       23.47       24.09      1.08 o
   1  11   6      154.14      157.64      1.93 o
   2  11   6       43.93       44.12      1.55 o
   3  11   6        8.35        4.80      1.31 o
   4  11   6       51.38       57.73      2.45 o
  -3  12   6       38.75       37.31      2.43 o
  -2  12   6       14.19       13.31      1.62 o
  -1  12   6       50.36       54.92      1.74 o
   0  12   6       83.89       87.45      1.76 o
   1  12   6       50.54       56.28      1.77 o
   2  12   6       14.26       12.10      1.54 o
   3  12   6       38.83       36.52      2.39 o
  -2  13   6       34.30       31.41      3.45 o
  -1  13   6       28.24       20.89      1.86 o
   0  13   6      114.26      122.04      2.36 o
   1  13   6       28.14       22.01      1.83 o
   2  13   6       34.27       28.94      2.00 o
   0  14   6      173.16      194.68      4.36 o
   1   0   7      824.29      960.02      7.79 o
   2   0   7      340.12      337.84      2.46 o
   3   0   7       81.28       64.60      0.75 o
   4   0   7      305.43      284.42      2.41 o
   5   0   7       19.74       15.30      2.46 o
   6   0   7      176.50      170.24      2.48 o
  -6   1   7       38.97       39.21      1.28 o
  -5   1   7       15.15       12.68      1.56 o
  -4   1   7      126.68      127.89      1.34 o
  -3   1   7       93.68       93.53      0.91 o
  -2   1   7      409.53      416.10      2.77 o
  -1   1   7      661.70      663.80      5.15 o
   1   1   7      661.74      671.63      4.43 o
   2   1   7      409.85      416.55      2.95 o
   3   1   7       93.34       94.48      1.21 o
   4   1   7      126.76      130.65      1.37 o
   5   1   7       15.18       14.25      1.37 o
   6   1   7       38.97       38.05      1.92 o
  -6   2   7      137.32      131.88      2.29 o
  -5   2   7       56.09       55.95      2.12 o
  -4   2   7       69.91       67.40      0.89 o
  -3   2   7      379.95      360.98      2.82 o
  -2   2   7       82.04       86.30      1.22 o
  -1   2   7       87.26       81.45      0.78 o
   0   2   7      128.35      128.26      1.23 o
   1   2   7       87.02       81.87      0.91 o
   2   2   7       81.72       87.70      0.96 o
   3   2   7      379.72      367.46      3.00 o
   4   2   7       70.36       69.54      0.99 o
   5   2   7       56.03       56.40      1.36 o
   6   2   7      137.46      133.60      2.20 o
  -6   3   7       13.63       13.38      2.03 o
  -5   3   7       37.81       37.07      1.24 o
  -4   3   7      212.73      211.69      2.12 o
  -3   3   7      453.12      444.22      3.39 o
  -2   3   7      747.00      749.33      4.30 o
  -1   3   7      443.58      449.62      2.99 o
   0   3   7     1979.60     2098.91     29.42 o
   1   3   7      443.95      448.20      3.57 o
   2   3   7      746.61      747.45      4.57 o
   3   3   7      453.11      446.72      3.64 o
   4   3   7      212.97      217.77      2.67 o
   5   3   7       37.93       35.33      1.51 o
   6   3   7       13.64       10.38      1.50 o
  -6   4   7       90.79       90.12      2.14 o
  -5   4   7       37.35       38.89      1.37 o
  -4   4   7       11.14       11.56      0.53 o
  -3   4   7      278.22      277.46      3.06 o
  -2   4   7       70.51       70.08      0.86 o
  -1   4   7       93.38      111.38      1.00 o
   0   4   7      107.67      108.63      0.99 o
   1   4   7       93.64      111.83      1.05 o
   2   4   7       70.30       70.26      0.83 o
   3   4   7      278.57      282.43      2.60 o
   4   4   7       11.00       13.25      0.91 o
   5   4   7       37.36       39.35      1.44 o
   6   4   7       90.67       90.59      2.05 o
  -6   5   7        0.51        0.10      0.88 o
  -5   5   7       64.58       61.92      1.66 o
  -4   5   7      132.10      133.45      2.39 o
  -3   5   7      393.49      396.33      3.51 o
  -2   5   7       56.33       54.30      0.70 o
  -1   5   7     1038.96     1032.15      5.79 o
   0   5   7      771.69      855.25      5.01 o
   1   5   7     1038.90     1033.16      6.96 o
   2   5   7       56.50       54.60      1.45 o
   3   5   7      393.50      392.41      4.07 o
   4   5   7      132.35      136.90      2.44 o
   5   5   7       64.70       59.33      1.81 o
   6   5   7        0.51        0.34      0.84 o
  -6   6   7       38.76       39.26      1.87 o
  -5   6   7       64.55       68.77      1.81 o
  -4   6   7       42.26       42.54      1.47 o
  -3   6   7      292.77      290.97      2.49 o
  -2   6   7      314.07      309.92      2.41 o
  -1   6   7       62.04       55.20      0.83 o
   0   6   7      349.40      358.24      2.45 o
   1   6   7       62.23       56.54      1.17 o
   2   6   7      314.04      304.69      2.39 o
   3   6   7      292.65      287.02      4.09 o
   4   6   7       42.25       39.96      1.64 o
   5   6   7       64.64       69.42      2.02 o
   6   6   7       38.75       37.91      1.82 o
  -6   7   7        6.35        6.96      1.19 o
  -5   7   7        0.32        0.52      0.86 o
  -4   7   7      104.92      102.50      2.14 o
  -3   7   7      109.38      105.55      1.54 o
  -2   7   7      161.09      161.41      1.74 o
  -1   7   7      219.22      214.12      1.76 o
   0   7   7      976.48      994.10      5.88 o
   1   7   7      219.22      211.72      1.75 o
   2   7   7      161.38      159.79      1.62 o
   3   7   7      109.15      103.37      2.06 o
   4   7   7      104.95      103.18      2.43 o
   5   7   7        0.33        0.65      0.95 o
   6   7   7        6.34        7.81      1.15 o
  -5   8   7       51.98       55.97      2.47 o
  -4   8   7       33.20       32.07      1.61 o
  -3   8   7      287.29      288.21      3.66 o
  -2   8   7       51.43       42.30      0.96 o
  -1   8   7       16.38       16.09      0.64 o
   0   8   7       43.02       47.19      0.91 o
   1   8   7       16.31       15.44      0.59 o
   2   8   7       51.36       41.58      1.12 o
   3   8   7      287.20      289.14      3.24 o
   4   8   7       33.13       29.23      1.56 o
   5   8   7       52.15       58.46      2.19 o
  -5   9   7        5.77        0.91      1.16 o
  -4   9   7      122.69      118.05      2.91 o
  -3   9   7       19.64       16.40      1.17 o
  -2   9   7       89.10       87.06      1.31 o
  -1   9   7       41.85       39.04      1.01 o
   0   9   7      406.94      422.05      3.02 o
   1   9   7       41.84       39.17      0.90 o
   2   9   7       88.89       86.91      1.53 o
   3   9   7       19.58       18.18      1.01 o
   4   9   7      122.59      118.50      2.94 o
   5   9   7        5.80        3.37      1.16 o
  -4  10   7       54.94       58.43      2.43 o
  -3  10   7       48.33       47.68      2.20 o
  -2  10   7        7.29        4.96      0.84 o
  -1  10   7       73.44       71.67      1.31 o
   0  10   7       54.92       52.23      1.19 o
   1  10   7       73.53       71.38      1.31 o
   2  10   7        7.24        5.61      0.84 o
   3  10   7       48.40       50.11      2.50 o
   4  10   7       54.90       57.66      2.44 o
  -4  11   7       31.78       29.88      2.78 o
  -3  11   7       21.26       20.37      1.68 o
  -2  11   7        9.83        7.13      1.36 o
  -1  11   7        0.49       -0.67      0.67 o
   0  11   7      163.37      165.87      2.00 o
   1  11   7        0.48       -0.51      0.68 o
   2  11   7        9.89        9.28      1.13 o
   3  11   7       21.20       16.91      1.61 o
   4  11   7       31.78       33.10      3.50 o
  -3  12   7       37.91       37.01      2.85 o
  -2  12   7       24.05       22.52      1.84 o
  -1  12   7       27.02       21.61      1.41 o
   0  12   7      223.32      220.78      2.63 o
   1  12   7       27.05       21.29      1.21 o
   2  12   7       24.09       20.13      1.77 o
   3  12   7       37.91       31.66      2.82 o
  -2  13   7       12.36        9.96      1.72 o
  -1  13   7       23.15       21.36      1.85 o
   0  13   7       78.40       89.26      3.07 o
   1  13   7       23.23       20.94      1.84 o
   2  13   7       12.42        9.47      1.65 o
   0   0   8      326.05      308.24      3.71 o
   1   0   8      763.86      835.11      6.15 o
   2   0   8        3.20        1.49      0.46 o
   3   0   8      237.87      246.25      2.17 o
   4   0   8       18.16       11.98      0.70 o
   5   0   8      222.37      225.29      3.11 o
   6   0   8       22.52       23.14      1.22 o
  -6   1   8       10.81       11.13      0.88 o
  -5   1   8       41.23       43.58      1.40 o
  -4   1   8       98.24      107.26      1.45 o
  -3   1   8      143.35      140.12      1.43 o
  -2   1   8      698.97      732.62      4.60 o
  -1   1   8        0.81        1.30      0.26 o
   0   1   8        6.19        0.50      0.32 o
   1   1   8        0.82        1.66      0.29 o
   2   1   8      698.47      727.58      4.89 o
   3   1   8      143.45      141.73      1.48 o
   4   1   8       98.20      107.88      1.75 o
   5   1   8       41.20       44.08      1.37 o
   6   1   8       10.83       10.84      0.86 o
  -6   2   8       16.56       15.77      1.15 o
  -5   2   8      127.50      119.11      2.19 o
  -4   2   8      188.16      169.91      1.75 o
  -3   2   8       10.16        9.42      0.68 o
  -2   2   8      269.24      284.54      1.88 o
  -1   2   8      117.16      136.08      1.21 o
   0   2   8       70.74       67.99      1.13 o
   1   2   8      117.01      136.30      1.14 o
   2   2   8      269.55      284.39      2.16 o
   3   2   8       10.23        9.98      0.52 o
   4   2   8      188.17      174.52      2.20 o
   5   2   8      127.49      118.89      2.14 o
   6   2   8       16.55       15.84      1.13 o
  -6   3   8        0.71        0.74      0.80 o
  -5   3   8       59.65       54.91      1.47 o
  -4   3   8        1.34        1.28      0.67 o
  -3   3   8      171.00      173.16      1.65 o
  -2   3   8      257.43      242.04      1.70 o
  -1   3   8      128.73      127.12      1.48 o
   0   3   8      134.17      105.07      1.24 o
   1   3   8      129.14      126.41      1.87 o
   2   3   8      257.59      242.36      1.80 o
   3   3   8      170.86      174.28      1.83 o
   4   3   8        1.30        2.08      0.53 o
   5   3   8       59.55       57.42      1.66 o
   6   3   8        0.71        0.28      1.19 o
  -6   4   8       37.50       37.49      2.27 o
  -5   4   8      110.10      107.17      3.56 o
  -4   4   8       49.12       39.43      1.28 o
  -3   4   8       22.13       26.17      1.09 o
  -2   4   8      102.86      103.12      1.11 o
  -1   4   8        8.55        8.03      0.43 o
   0   4   8       39.16       43.40      0.74 o
   1   4   8        8.51        7.58      0.39 o
   2   4   8      102.70      103.86      1.94 o
   3   4   8       22.00       24.93      1.22 o
   4   4   8       48.95       39.98      1.47 o
   5   4   8      110.23      107.83      2.24 o
   6   4   8       37.59       38.36      1.63 o
  -6   5   8        5.12        3.72      0.99 o
  -5   5   8       42.56       44.30      1.57 o
  -4   5   8       55.41       47.44      1.45 o
  -3   5   8      448.02      436.22      3.87 o
  -2   5   8      576.93      548.58      9.10 o
  -1   5   8      962.15      938.87      5.47 o
   0   5   8      951.93      929.67      5.44 o
   1   5   8      962.75      935.78      6.43 o
   2   5   8      577.45      565.38      4.64 o
   3   5   8      448.29      440.20      4.65 o
   4   5   8       55.20       48.20      1.66 o
   5   5   8       42.56       43.84      1.73 o
   6   5   8        5.10        3.67      0.96 o
  -6   6   8       59.15       71.31      3.95 o
  -5   6   8       94.62       95.32      2.13 o
  -4   6   8       74.77       75.33      1.83 o
  -3   6   8       67.05       67.88      1.65 o
  -2   6   8       24.49       25.89      0.99 o
  -1   6   8      196.76      193.73      1.51 o
   0   6   8        8.37       10.04      0.48 o
   1   6   8      196.65      194.34      1.61 o
   2   6   8       24.42       23.17      0.83 o
   3   6   8       66.94       70.37      1.93 o
   4   6   8       74.77       75.52      2.13 o
   5   6   8       94.65       97.55      2.41 o
   6   6   8       59.09       70.11      2.22 o
  -5   7   8       15.11       16.41      1.17 o
  -4   7   8      113.37      106.32      2.91 o
  -3   7   8      143.17      140.83      2.35 o
  -2   7   8      375.56      363.18      3.06 o
  -1   7   8     1054.72     1044.48      6.19 o
   0   7   8      255.22      257.36      2.02 o
   1   7   8     1055.03     1047.63      6.19 o
   2   7   8      375.54      363.47      3.20 o
   3   7   8      143.30      137.38      2.40 o
   4   7   8      113.33      106.50      2.56 o
   5   7   8       15.16       15.70      1.32 o
  -5   8   8        8.54        5.79      1.22 o
  -4   8   8      270.94      269.62      5.57 o
  -3   8   8       24.60       20.90      1.18 o
  -2   8   8       99.57      103.44      1.47 o
  -1   8   8       33.56       33.51      0.85 o
   0   8   8      155.18      157.67      1.54 o
   1   8   8       33.48       32.43      0.81 o
   2   8   8       99.63      101.71      1.58 o
   3   8   8       24.57       21.60      1.16 o
   4   8   8      271.07      276.04      4.37 o
   5   8   8        8.53        8.06      1.91 o
  -5   9   8        8.72        7.28      1.33 o
  -4   9   8       28.62       29.04      2.01 o
  -3   9   8       31.16       26.16      1.48 o
  -2   9   8       12.96       10.29      0.93 o
  -1   9   8      171.42      171.09      1.83 o
   0   9   8        1.97        1.27      0.47 o
   1   9   8      171.75      168.20      1.76 o
   2   9   8       12.96       11.40      0.78 o
   3   9   8       31.00       29.25      1.35 o
   4   9   8       28.67       26.14      1.84 o
   5   9   8        8.76        8.43      1.32 o
  -4  10   8       81.24       75.38      2.67 o
  -3  10   8       17.71       15.34      1.50 o
  -2  10   8       47.72       45.61      1.81 o
  -1  10   8        6.08        3.70      0.67 o
   0  10   8      136.20      127.60      1.68 o
   1  10   8        6.11        4.04      0.65 o
   2  10   8       47.61       44.11      1.55 o
   3  10   8       17.75       17.77      1.66 o
   4  10   8       81.30       76.00      2.70 o
  -4  11   8       32.22       27.23      1.89 o
  -3  11   8       22.47       22.76      1.76 o
  -2  11   8       17.66       14.25      1.57 o
  -1  11   8       61.11       55.39      1.97 o
   0  11   8       36.04       34.20      1.34 o
   1  11   8       61.45       56.79      1.76 o
   2  11   8       17.61       15.63      1.28 o
   3  11   8       22.46       21.58      1.76 o
   4  11   8       32.25       25.24      1.87 o
  -3  12   8       18.60       16.09      1.75 o
  -2  12   8        7.40        7.33      1.51 o
  -1  12   8       30.88       28.65      1.56 o
   0  12   8       43.49       39.69      1.69 o
   1  12   8       30.87       29.39      1.49 o
   2  12   8        7.37        4.72      1.47 o
   3  12   8       18.65       17.92      1.75 o
  -2  13   8       23.21       19.46      1.94 o
  -1  13   8       19.27       20.15      1.86 o
   0  13   8       24.21       27.21      2.03 o
   1  13   8       19.34       19.68      1.90 o
   2  13   8       23.20       17.69      2.56 o
   1   0   9       42.36       36.82      0.64 o
   2   0   9      114.76      104.36      0.95 o
   3   0   9      365.38      346.41      2.96 o
   4   0   9        8.02        6.37      0.53 o
   5   0   9        0.24        1.38      0.99 o
   6   0   9       18.16       19.37      1.26 o
  -6   1   9      144.09      143.35      3.25 o
  -5   1   9       50.91       45.80      1.54 o
  -4   1   9      149.02      155.29      2.54 o
  -3   1   9      211.42      204.80      1.81 o
  -2   1   9      647.24      647.79      3.81 o
  -1   1   9      145.13      155.82      1.44 o
   0   1   9       54.53       65.00      1.03 o
   1   1   9      144.79      154.66      1.40 o
   2   1   9      647.29      648.07      4.40 o
   3   1   9      210.88      203.20      1.62 o
   4   1   9      148.89      154.63      1.98 o
   5   1   9       50.84       48.22      1.52 o
   6   1   9      143.95      144.02      4.13 o
  -6   2   9       46.86       47.02      2.14 o
  -5   2   9        1.19        1.61      0.77 o
  -4   2   9      113.47      115.44      2.07 o
  -3   2   9      309.92      301.95      2.45 o
  -2   2   9       80.85       85.72      0.95 o
  -1   2   9      415.46      422.05      3.06 o
   0   2   9        7.76       10.31      0.47 o
   1   2   9      415.16      419.88      3.07 o
   2   2   9       80.61       87.11      1.02 o
   3   2   9      309.27      300.13      2.42 o
   4   2   9      113.30      117.56      1.73 o
   5   2   9        1.20        1.00      0.74 o
   6   2   9       46.95       47.30      1.66 o
  -6   3   9      117.61      117.95      3.59 o
  -5   3   9      113.18      104.98      2.99 o
  -4   3   9       46.80       49.30      1.34 o
  -3   3   9      244.11      240.43      2.42 o
  -2   3   9      428.98      431.18      2.99 o
  -1   3   9      637.68      621.69      4.07 o
   0   3   9      515.03      494.61      3.33 o
   1   3   9      637.78      623.56      4.88 o
   2   3   9      428.40      434.90      3.55 o
   3   3   9      244.16      245.64      2.39 o
   4   3   9       46.73       46.15      1.23 o
   5   3   9      113.14      111.00      2.25 o
   6   3   9      117.48      122.10      2.47 o
  -6   4   9       24.59       25.53      3.42 o
  -5   4   9      120.19      122.94      2.18 o
  -4   4   9      182.17      187.19      2.60 o
  -3   4   9      173.00      156.69      1.91 o
  -2   4   9      638.87      638.21      4.21 o
  -1   4   9      381.45      381.45      2.75 o
   0   4   9      388.18      400.12      2.63 o
   1   4   9      381.60      380.13      2.89 o
   2   4   9      638.45      635.22      5.91 o
   3   4   9      172.91      159.91      1.86 o
   4   4   9      181.90      187.03      2.46 o
   5   4   9      120.27      123.34      2.49 o
   6   4   9       24.54       23.07      1.45 o
  -6   5   9       30.32       32.80      1.85 o
  -5   5   9      122.75      125.62      2.32 o
  -4   5   9       26.63       29.56      1.36 o
  -3   5   9      132.53      124.93      1.78 o
  -2   5   9      533.22      506.64      3.97 o
  -1   5   9       36.16       32.03      0.80 o
   0   5   9      391.86      404.31      2.91 o
   1   5   9       36.06       32.53      1.02 o
   2   5   9      533.40      506.43      7.42 o
   3   5   9      132.89      128.25      2.02 o
   4   5   9       26.68       26.26      1.51 o
   5   5   9      122.97      126.77      2.66 o
   6   5   9       30.29       31.85      1.74 o
  -5   6   9      112.01      114.71      2.32 o
  -4   6   9       99.92       98.05      2.07 o
  -3   6   9      220.99      213.21      2.91 o
  -2   6   9      379.62      366.65      3.50 o
  -1   6   9      213.66      204.60      1.59 o
   0   6   9      236.35      237.15      1.87 o
   1   6   9      214.12      201.25      1.68 o
   2   6   9      379.50      370.05      4.96 o
   3   6   9      220.89      210.20      3.43 o
   4   6   9       99.86       97.59      2.43 o
   5   6   9      112.01      115.85      2.67 o
  -5   7   9       67.15       65.80      2.02 o
  -4   7   9       19.19       18.70      1.18 o
  -3   7   9      124.49      128.82      3.22 o
  -2   7   9      191.40      180.40      1.88 o
  -1   7   9       86.79       81.64      1.01 o
   0   7   9       79.89       88.03      1.11 o
   1   7   9       86.69       81.66      1.07 o
   2   7   9      191.71      183.79      2.10 o
   3   7   9      124.39      127.12      2.73 o
   4   7   9       19.13       17.64      1.36 o
   5   7   9       67.27       72.25      2.35 o
  -5   8   9       26.51       23.18      1.60 o
  -4   8   9       58.54       59.10      1.95 o
  -3   8   9       18.37       16.96      1.14 o
  -2   8   9       19.86       18.94      0.95 o
  -1   8   9      123.19      126.08      1.50 o
   0   8   9        7.19        9.10      0.53 o
   1   8   9      123.31      125.10      1.37 o
   2   8   9       19.93       23.03      0.96 o
   3   8   9       18.35       14.89      1.12 o
   4   8   9       58.48       63.25      2.30 o
   5   8   9       26.56       22.78      2.62 o
  -4   9   9        2.26        1.22      1.23 o
  -3   9   9       24.07       21.37      1.28 o
  -2   9   9      147.47      150.84      2.37 o
  -1   9   9       79.57       81.07      1.57 o
   0   9   9       23.70       20.63      0.77 o
   1   9   9       79.68       80.30      1.37 o
   2   9   9      147.40      151.40      2.34 o
   3   9   9       24.06       19.17      1.35 o
   4   9   9        2.26        0.79      1.18 o
  -4  10   9        5.72        3.93      1.33 o
  -3  10   9        4.66        2.79      1.28 o
  -2  10   9       41.50       41.14      1.79 o
  -1  10   9       34.32       32.44      1.43 o
   0  10   9      101.78      108.55      1.62 o
   1  10   9       34.25       31.26      1.28 o
   2  10   9       41.54       39.37      1.83 o
   3  10   9        4.69        3.44      1.28 o
   4  10   9        5.68        4.86      1.38 o
  -3  11   9       12.20        7.14      1.51 o
  -2  11   9       53.87       57.05      2.54 o
  -1  11   9       15.51       12.66      1.26 o
   0  11   9       80.00       84.16      1.75 o
   1  11   9       15.49       13.55      1.09 o
   2  11   9       53.98       53.83      2.60 o
   3  11   9       12.17        7.13      1.49 o
  -2  12   9       66.23       70.29      2.80 o
  -1  12   9       34.17       41.89      2.06 o
   0  12   9      129.71      135.95      3.64 o
   1  12   9       34.19       38.14      2.00 o
   2  12   9       66.21       64.53      2.88 o
  -1  13   9       56.95       61.29      2.84 o
   0  13   9        2.83        1.08      1.55 o
   1  13   9       56.93       62.54      2.83 o
   0   0  10      590.55      541.36      6.15 o
   1   0  10      210.99      222.34      1.90 o
   2   0  10      566.98      551.54      3.88 o
   3   0  10        0.48       -0.57      0.57 o
   4   0  10      115.05      116.94      2.24 o
   5   0  10       35.01       27.93      1.60 o
   6   0  10        5.66        3.82      0.91 o
  -6   1  10        4.35        4.07      0.91 o
  -5   1  10      175.77      170.94      3.29 o
  -4   1  10       21.04       20.53      1.34 o
  -3   1  10      151.81      146.98      1.73 o
  -2   1  10      177.16      170.89      1.47 o
  -1   1  10      153.41      155.43      1.51 o
   0   1  10       62.06       74.58      1.20 o
   1   1  10      153.27      155.43      1.47 o
   2   1  10      177.09      168.79      1.87 o
   3   1  10      151.92      147.04      2.05 o
   4   1  10       21.08       22.60      1.33 o
   5   1  10      175.83      174.06      2.92 o
   6   1  10        4.33        3.57      0.89 o
  -6   2  10        1.62        1.89      0.87 o
  -5   2  10        6.36        3.33      0.97 o
  -4   2  10       34.06       38.88      1.25 o
  -3   2  10      570.20      572.33      4.73 o
  -2   2  10      855.67      855.21      5.40 o
  -1   2  10      136.22      136.61      1.33 o
   0   2  10      707.08      721.67      5.60 o
   1   2  10      136.36      137.47      1.37 o
   2   2  10      855.04      855.85      5.76 o
   3   2  10      569.93      579.79      5.41 o
   4   2  10       33.96       36.41      1.51 o
   5   2  10        6.36        2.93      1.52 o
   6   2  10        1.62        3.90      1.61 o
  -6   3  10       19.51       21.02      1.46 o
  -5   3  10       77.32       80.34      2.43 o
  -4   3  10       48.90       49.09      1.54 o
  -3   3  10       35.70       38.06      1.40 o
  -2   3  10      573.20      575.58      3.84 o
  -1   3  10      189.04      190.59      1.79 o
   0   3  10       63.41       64.33      0.93 o
   1   3  10      188.89      190.21      1.58 o
   2   3  10      572.79      565.86      6.17 o
   3   3  10       35.51       33.93      1.33 o
   4   3  10       48.98       47.01      1.64 o
   5   3  10       77.33       81.65      2.11 o
   6   3  10       19.51       17.81      1.25 o
  -6   4  10        8.72       11.41      1.45 o
  -5   4  10        2.50        1.25      0.91 o
  -4   4  10       40.67       47.35      1.50 o
  -3   4  10      224.71      227.21      2.47 o
  -2   4  10      406.25      389.04      2.86 o
  -1   4  10      614.59      632.64      4.23 o
   0   4  10      166.98      158.60      1.51 o
   1   4  10      614.87      633.17      5.08 o
   2   4  10      406.92      391.13      4.09 o
   3   4  10      224.32      226.71      2.80 o
   4   4  10       40.82       43.51      1.77 o
   5   4  10        2.48        0.55      0.91 o
   6   4  10        8.72        9.51      1.14 o
  -5   5  10       56.76       59.61      2.22 o
  -4   5  10      151.27      155.01      2.52 o
  -3   5  10       54.67       53.82      1.97 o
  -2   5  10      117.62      117.17      1.72 o
  -1   5  10       10.16        7.50      0.51 o
   0   5  10        2.54       -0.37      0.37 o
   1   5  10       10.12        7.11      0.49 o
   2   5  10      117.33      118.93      2.01 o
   3   5  10       54.48       56.65      2.35 o
   4   5  10      151.42      152.77      4.09 o
   5   5  10       56.71       62.41      2.11 o
  -5   6  10       15.55       18.81      1.43 o
  -4   6  10       35.07       38.71      1.56 o
  -3   6  10       19.43       21.98      1.22 o
  -2   6  10       31.44       28.65      1.35 o
  -1   6  10      134.26      128.79      1.47 o
   0   6  10      111.55      105.90      1.29 o
   1   6  10      134.74      129.88      1.37 o
   2   6  10       31.51       27.99      1.33 o
   3   6  10       19.49       20.21      1.86 o
   4   6  10       35.09       39.46      4.47 o
   5   6  10       15.58       16.80      1.36 o
  -5   7  10       22.84       17.85      1.47 o
  -4   7  10      128.19      130.53      2.52 o
  -3   7  10        1.98        1.62      0.84 o
  -2   7  10       60.97       61.46      1.45 o
  -1   7  10       31.90       26.67      0.89 o
   0   7  10      109.38       95.82      1.19 o
   1   7  10       31.88       28.24      0.78 o
   2   7  10       61.11       63.44      1.50 o
   3   7  10        1.97        1.06      1.02 o
   4   7  10      128.50      133.64      2.98 o
   5   7  10       22.83       18.37      2.14 o
  -5   8  10        5.06        1.65      1.22 o
  -4   8  10        4.15        4.12      1.01 o
  -3   8  10      180.85      186.30      2.99 o
  -2   8  10       82.98       75.97      1.66 o
  -1   8  10      164.35      174.13      1.69 o
   0   8  10      282.42      270.95      2.21 o
   1   8  10      164.28      174.72      1.89 o
   2   8  10       82.92       76.53      1.50 o
   3   8  10      180.57      184.78      2.98 o
   4   8  10        4.14        5.55      1.37 o
   5   8  10        5.05        3.72      1.24 o
  -4   9  10       27.01       27.58      1.87 o
  -3   9  10        1.73        1.46      0.95 o
  -2   9  10       11.20       10.72      0.91 o
  -1   9  10        8.92        9.66      0.80 o
   0   9  10       19.22       18.32      0.82 o
   1   9  10        8.92        8.47      0.77 o
   2   9  10       11.21        9.98      0.92 o
   3   9  10        1.73        0.22      1.17 o
   4   9  10       27.14       24.42      2.42 o
  -4  10  10        5.69        3.15      1.37 o
  -3  10  10      120.28      119.91      3.71 o
  -2  10  10       14.73       14.63      1.54 o
  -1  10  10      339.48      343.85      3.79 o
   0  10  10       29.98       33.84      1.21 o
   1  10  10      339.43      347.15      3.81 o
   2  10  10       14.71       14.18      1.26 o
   3  10  10      120.07      121.22      3.22 o
   4  10  10        5.69        2.95      1.38 o
  -3  11  10        3.24        0.99      1.39 o
  -2  11  10       15.14       19.40      2.02 o
  -1  11  10       18.43       17.45      1.35 o
   0  11  10        0.41        0.58      1.08 o
   1  11  10       18.41       16.57      1.15 o
   2  11  10       15.09       16.82      1.78 o
   3  11  10        3.24       -1.25      1.38 o
  -2  12  10       60.29       65.08      2.95 o
  -1  12  10       12.56       13.22      1.85 o
   0  12  10       40.16       35.14      2.33 o
   1  12  10       12.54       11.11      1.69 o
   2  12  10       60.25       59.64      2.92 o
   1   0  11      636.16      638.14      4.53 o
   2   0  11       69.98       67.31      1.27 o
   3   0  11      177.41      176.38      2.37 o
   4   0  11       37.99       36.00      1.61 o
   5   0  11       52.25       51.14      1.85 o
   6   0  11       46.10       48.05      1.89 o
  -6   1  11       23.73       24.07      1.54 o
  -5   1  11       19.25       22.59      2.81 o
  -4   1  11       60.97       68.13      1.97 o
  -3   1  11      245.22      234.41      2.41 o
  -2   1  11       69.97       66.20      1.10 o
  -1   1  11      479.65      453.48      3.79 o
   0   1  11       38.40       36.66      1.19 o
   1   1  11      479.23      451.81      3.38 o
   2   1  11       69.76       65.47      1.10 o
   3   1  11      245.11      236.95      2.83 o
   4   1  11       60.82       65.91      2.13 o
   5   1  11       19.27       24.65      1.75 o
   6   1  11       23.80       25.07      1.54 o
  -6   2  11       74.49       76.33      2.22 o
  -5   2  11       22.48       22.38      1.45 o
  -4   2  11       56.27       56.80      1.86 o
  -3   2  11      245.62      248.27      2.56 o
  -2   2  11       70.01       66.77      0.95 o
  -1   2  11      696.40      688.90      4.58 o
   0   2  11      235.74      264.56      2.30 o
   1   2  11      697.26      689.87      5.16 o
   2   2  11       70.14       66.69      1.34 o
   3   2  11      246.32      250.41      2.98 o
   4   2  11       56.23       50.63      1.46 o
   5   2  11       22.55       22.10      1.45 o
   6   2  11       74.42       78.90      2.22 o
  -6   3  11       14.44        9.66      1.16 o
  -5   3  11       34.56       39.17      2.11 o
  -4   3  11      216.14      199.85      2.77 o
  -3   3  11       81.87       80.97      1.41 o
  -2   3  11        4.55        4.24      0.53 o
  -1   3  11      152.95      154.22      1.53 o
   0   3  11        1.73       -0.30      0.36 o
   1   3  11      152.77      152.80      1.53 o
   2   3  11        4.48        3.27      0.68 o
   3   3  11       81.86       75.75      2.05 o
   4   3  11      215.83      204.24      3.38 o
   5   3  11       34.64       38.20      1.81 o
   6   3  11       14.44       11.27      1.18 o
  -5   4  11       44.80       46.43      1.95 o
  -4   4  11      164.74      153.48      2.45 o
  -3   4  11        4.85        6.17      0.77 o
  -2   4  11      397.67      402.99      3.41 o
  -1   4  11      314.72      295.11      2.36 o
   0   4  11      275.74      284.95      2.29 o
   1   4  11      314.59      291.23      2.25 o
   2   4  11      398.11      406.90      4.30 o
   3   4  11        4.81        3.88      1.62 o
   4   4  11      164.86      151.14      2.99 o
   5   4  11       44.78       45.45      1.95 o
  -5   5  11       19.53       20.21      1.44 o
  -4   5  11       38.74       36.86      1.56 o
  -3   5  11       94.44       84.63      1.85 o
  -2   5  11       84.30       78.73      1.49 o
  -1   5  11       45.76       43.44      1.05 o
   0   5  11        3.03        1.17      0.43 o
   1   5  11       45.94       45.49      0.96 o
   2   5  11       84.45       79.42      1.75 o
   3   5  11       94.47       83.93      4.80 o
   4   5  11       38.69       34.70      1.86 o
   5   5  11       19.56       18.27      1.38 o
  -5   6  11       75.73       77.02      2.48 o
  -4   6  11       69.47       66.08      1.90 o
  -3   6  11      194.13      188.04      2.81 o
  -2   6  11      144.34      147.98      2.40 o
  -1   6  11      273.27      262.61      2.29 o
   0   6  11      169.57      165.35      1.57 o
   1   6  11      273.04      265.88      2.24 o
   2   6  11      144.44      146.01      2.37 o
   3   6  11      194.08      185.72      3.44 o
   4   6  11       69.35       63.14      2.24 o
   5   6  11       75.74       76.33      2.46 o
  -5   7  11       17.29       15.85      1.49 o
  -4   7  11       19.43       17.09      1.22 o
  -3   7  11       88.25       87.75      3.79 o
  -2   7  11       37.00       35.34      1.32 o
  -1   7  11        5.69        4.65      0.56 o
   0   7  11        0.27       -0.49      0.49 o
   1   7  11        5.69        4.72      0.63 o
   2   7  11       37.00       36.23      1.31 o
   3   7  11       88.24       90.22      2.58 o
   4   7  11       19.47       18.49      1.47 o
   5   7  11       17.37       16.67      1.50 o
  -4   8  11       65.26       65.76      2.43 o
  -3   8  11       17.03       14.87      2.56 o
  -2   8  11       92.88       92.24      1.84 o
  -1   8  11      116.66      106.78      1.92 o
   0   8  11      227.11      219.07      2.40 o
   1   8  11      116.71      106.25      1.93 o
   2   8  11       92.70       92.21      1.86 o
   3   8  11       17.06       13.08      1.41 o
   4   8  11       65.16       64.76      2.67 o
  -4   9  11        2.55        1.31      1.43 o
  -3   9  11       61.16       69.94      4.00 o
  -2   9  11      124.92      120.08      2.49 o
  -1   9  11       11.54       11.69      0.87 o
   0   9  11      137.67      147.37      1.84 o
   1   9  11       11.50       11.47      0.86 o
   2   9  11      125.09      124.35      4.82 o
   3   9  11       61.22       66.59      2.66 o
   4   9  11        2.53       -1.27      1.27 o
  -3  10  11       31.52       38.42      2.44 o
  -2  10  11       59.10       67.89      2.73 o
  -1  10  11        4.43        4.27      0.95 o
   0  10  11      112.10      115.53      2.18 o
   1  10  11        4.45        4.05      1.00 o
   2  10  11       59.04       65.15      2.68 o
   3  10  11       31.43       30.09      5.28 o
  -2  11  11      114.94      125.99      3.36 o
  -1  11  11       52.14       58.28      1.89 o
   0  11  11       94.21       98.13      3.11 o
   1  11  11       52.18       56.06      2.24 o
   2  11  11      115.03      117.05      3.50 o
  -1  12  11       10.82       10.44      1.68 o
   0  12  11        6.03        7.58      1.65 o
   1  12  11       10.82       12.32      1.74 o
   0   0  12       12.98       13.64      0.99 o
   1   0  12        3.11        3.38      0.49 o
   2   0  12      330.13      314.37      2.94 o
   3   0  12      585.66      612.61      5.99 o
   4   0  12        5.39        9.02      1.13 o
   5   0  12       52.39       57.70      3.00 o
   6   0  12        6.11        6.26      1.10 o
  -6   1  12        6.69        7.14      1.13 o
  -5   1  12       18.39       21.59      1.54 o
  -4   1  12      323.15      322.85      4.61 o
  -3   1  12      118.28      120.06      1.70 o
  -2   1  12      181.63      177.81      2.01 o
  -1   1  12       65.24       61.81      1.03 o
   0   1  12      511.46      509.88      4.31 o
   1   1  12       65.33       61.36      0.98 o
   2   1  12      182.22      176.71      2.48 o
   3   1  12      118.33      120.21      2.54 o
   4   1  12      323.12      325.27      4.59 o
   5   1  12       18.45       19.91      2.64 o
   6   1  12        6.69        8.37      1.15 o
  -5   2  12       75.07       82.87      2.32 o
  -4   2  12       28.35       29.99      2.66 o
  -3   2  12      403.00      398.33      4.24 o
  -2   2  12      123.34      127.03      1.72 o
  -1   2  12       67.20       65.86      1.07 o
   0   2  12      203.64      193.50      1.95 o
   1   2  12       67.35       64.54      1.02 o
   2   2  12      123.09      129.04      2.10 o
   3   2  12      402.95      395.18      5.30 o
   4   2  12       28.37       29.11      2.03 o
   5   2  12       74.92       79.37      2.30 o
  -5   3  12        6.22        6.44      1.12 o
  -4   3  12       78.66       78.10      2.26 o
  -3   3  12       49.94       50.64      1.48 o
  -2   3  12      120.99      115.03      1.70 o
  -1   3  12       82.72       78.10      1.13 o
   0   3  12      694.81      643.27      4.34 o
   1   3  12       83.04       76.98      1.06 o
   2   3  12      120.91      118.45      2.08 o
   3   3  12       50.06       46.61      4.00 o
   4   3  12       78.58       75.25      1.95 o
   5   3  12        6.25        5.94      0.95 o
  -5   4  12       57.49       57.08      2.18 o
  -4   4  12      102.42       96.67      2.47 o
  -3   4  12      107.11      101.40      1.96 o
  -2   4  12      226.97      217.98      2.48 o
  -1   4  12      114.16      107.69      1.34 o
   0   4  12      688.51      662.54      4.48 o
   1   4  12      113.99      109.91      1.68 o
   2   4  12      227.15      221.01      2.53 o
   3   4  12      107.15      103.04      2.69 o
   4   4  12      102.54       98.95      2.58 o
   5   4  12       57.44       56.08      2.17 o
  -5   5  12        4.59        3.80      1.15 o
  -4   5  12       47.38       45.04      1.98 o
  -3   5  12       91.73       86.45      1.92 o
  -2   5  12       49.90       48.16      1.29 o
  -1   5  12       70.62       63.62      1.11 o
   0   5  12      174.83      165.29      1.68 o
   1   5  12       70.64       66.23      0.90 o
   2   5  12       49.63       46.47      1.60 o
   3   5  12       91.41       81.33      2.39 o
   4   5  12       47.36       43.09      2.56 o
   5   5  12        4.56        4.64      1.18 o
  -5   6  12       25.83       28.88      2.08 o
  -4   6  12       50.44       48.52      2.16 o
  -3   6  12       73.82       72.43      1.90 o
  -2   6  12        0.38       -0.63      0.63 o
  -1   6  12      191.33      184.47      1.88 o
   0   6  12       86.78       77.06      1.42 o
   1   6  12      191.18      182.97      2.06 o
   2   6  12        0.36       -0.81      0.81 o
   3   6  12       73.86       76.52      2.45 o
   4   6  12       50.51       47.78      2.21 o
   5   6  12       25.85       25.63      1.81 o
  -4   7  12       36.06       40.76      2.17 o
  -3   7  12       83.69       82.19      2.69 o
  -2   7  12       97.28       95.09      1.81 o
  -1   7  12      107.31      107.63      1.65 o
   0   7  12        0.28       -0.51      0.51 o
   1   7  12      107.44      106.94      1.91 o
   2   7  12       97.48       91.99      1.85 o
   3   7  12       83.48       86.08      2.64 o
   4   7  12       36.09       39.35      3.24 o
  -4   8  12       43.32       49.19      2.44 o
  -3   8  12       38.19       38.04      2.16 o
  -2   8  12       35.31       37.27      1.49 o
  -1   8  12        2.61        2.13      0.75 o
   0   8  12        2.04       -0.57      0.57 o
   1   8  12        2.64        2.22      0.78 o
   2   8  12       35.20       37.16      1.72 o
   3   8  12       38.24       37.38      2.29 o
   4   8  12       43.26       48.62      2.45 o
  -4   9  12        2.32        2.76      1.34 o
  -3   9  12      114.58      133.50      5.91 o
  -2   9  12       35.92       34.92      1.79 o
  -1   9  12      222.94      227.65      2.94 o
   0   9  12       42.43       45.25      1.55 o
   1   9  12      223.11      231.96      3.46 o
   2   9  12       35.95       34.67      2.36 o
   3   9  12      114.73      133.67      3.64 o
   4   9  12        2.33        1.31      1.35 o
  -3  10  12        1.54        2.82      1.38 o
  -2  10  12       50.75       54.29      2.68 o
  -1  10  12        8.73        8.76      1.25 o
   0  10  12       12.36       10.90      1.23 o
   1  10  12        8.78        7.35      1.22 o
   2  10  12       50.83       51.51      3.54 o
   3  10  12        1.56        0.29      1.41 o
  -2  11  12       13.13       13.39      1.74 o
  -1  11  12       76.18       79.59      3.66 o
   0  11  12       79.76       80.63      3.08 o
   1  11  12       76.17       81.36      2.99 o
   2  11  12       13.17       12.11      1.77 o
   0  12  12        0.16       -0.03      1.48 o
   1   0  13       52.34       54.20      1.03 o
   2   0  13      677.88      702.68      5.71 o
   3   0  13        6.35       10.07      1.14 o
   4   0  13      770.68      796.08      9.25 o
   5   0  13        8.25       12.41      2.28 o
  -5   1  13       88.34       92.45      2.54 o
  -4   1  13       29.93       43.73      3.12 o
  -3   1  13      151.91      163.80      3.08 o
  -2   1  13       25.20       25.79      0.98 o
  -1   1  13      504.83      490.85      3.51 o
   0   1  13        0.70        0.79      0.59 o
   1   1  13      504.89      494.31      3.75 o
   2   1  13       25.19       23.18      1.49 o
   3   1  13      152.05      156.88      3.05 o
   4   1  13       29.96       39.90      1.95 o
   5   1  13       88.39       90.80      2.55 o
  -5   2  13       86.08       84.71      2.47 o
  -4   2  13      175.57      177.82      3.32 o
  -3   2  13      329.82      336.37      4.79 o
  -2   2  13        5.01        5.24      0.61 o
  -1   2  13      242.63      243.11      2.11 o
   0   2  13       15.06        9.83      0.63 o
   1   2  13      242.66      242.36      1.96 o
   2   2  13        4.97        4.07      0.89 o
   3   2  13      329.98      335.98      4.81 o
   4   2  13      175.60      169.69      7.25 o
   5   2  13       86.11       83.60      3.05 o
  -5   3  13       56.29       57.37      4.17 o
  -4   3  13        3.24        0.04      1.00 o
  -3   3  13       22.69       22.86      1.26 o
  -2   3  13       12.41        9.89      0.72 o
  -1   3  13      341.70      347.98      2.74 o
   0   3  13       62.33       58.28      1.06 o
   1   3  13      341.91      344.02      2.85 o
   2   3  13       12.49        9.20      0.93 o
   3   3  13       22.63       18.95      1.39 o
   4   3  13        3.27       -1.03      1.03 o
   5   3  13       56.32       56.92      2.24 o
  -5   4  13        8.97        9.11      1.28 o
  -4   4  13       24.59       21.65      1.47 o
  -3   4  13       51.28       48.33      1.58 o
  -2   4  13       23.82       20.58      0.98 o
  -1   4  13       88.15       84.73      1.25 o
   0   4  13      124.47      126.26      1.61 o
   1   4  13       88.03       83.11      1.54 o
   2   4  13       23.81       21.18      2.19 o
   3   4  13       51.11       49.48      1.64 o
   4   4  13       24.54       22.25      1.24 o
   5   4  13        8.97        8.51      1.00 o
  -5   5  13       60.55       64.73      2.47 o
  -4   5  13       19.08       17.47      2.38 o
  -3   5  13       44.79       41.61      1.62 o
  -2   5  13      104.37      102.76      1.79 o
  -1   5  13       31.91       31.48      1.01 o
   0   5  13      192.81      185.95      1.86 o
   1   5  13       32.13       30.80      1.46 o
   2   5  13      104.30      103.71      1.80 o
   3   5  13       44.70       40.64      2.01 o
   4   5  13       19.01       16.20      1.44 o
   5   5  13       60.60       65.80      2.45 o
  -4   6  13       99.16      108.08      2.95 o
  -3   6  13       20.83       20.77      1.22 o
  -2   6  13      126.85      125.65      2.03 o
  -1   6  13       14.09       15.50      0.98 o
   0   6  13       34.40       37.05      1.14 o
   1   6  13       14.14       13.24      1.03 o
   2   6  13      126.69      126.57      2.40 o
   3   6  13       20.89       23.98      1.75 o
   4   6  13       99.14      106.50      5.55 o
  -4   7  13       69.22       86.63      3.36 o
  -3   7  13        8.10        7.31      1.04 o
  -2   7  13       69.62       78.00      1.74 o
  -1   7  13        5.32        4.25      0.79 o
   0   7  13       66.64       71.56      1.43 o
   1   7  13        5.31        3.30      0.72 o
   2   7  13       69.48       74.65      1.78 o
   3   7  13        8.07        9.05      1.36 o
   4   7  13       69.22       85.25      2.76 o
  -4   8  13       49.04       60.18      2.65 o
  -3   8  13      140.60      141.45      4.21 o
  -2   8  13        4.16        4.14      0.99 o
  -1   8  13       20.22       18.17      1.50 o
   0   8  13        0.02       -0.63      0.63 o
   1   8  13       20.24       17.26      1.08 o
   2   8  13        4.16        5.62      1.31 o
   3   8  13      140.75      145.42      3.47 o
   4   8  13       49.03       58.68      5.66 o
  -3   9  13       33.40       46.84      2.59 o
  -2   9  13       51.92       55.84      2.58 o
  -1   9  13        3.63        1.87      1.06 o
   0   9  13       85.09       87.52      1.98 o
   1   9  13        3.63        1.57      1.20 o
   2   9  13       51.81       54.77      2.70 o
   3   9  13       33.35       44.76      3.00 o
  -2  10  13       17.31       18.07      1.73 o
  -1  10  13        4.22        2.03      1.18 o
   0  10  13       36.34       39.44      2.02 o
   1  10  13        4.20        3.26      1.20 o
   2  10  13       17.34       15.20      1.76 o
  -1  11  13       12.57       11.49      1.39 o
   0  11  13       69.22       75.10      2.57 o
   1  11  13       12.53       11.58      2.47 o
   0   0  14      360.90      340.14      4.73 o
   1   0  14        0.16        0.98      0.44 o
   2   0  14      111.10      128.89      2.26 o
   3   0  14        0.04        2.97      1.06 o
   4   0  14      179.73      218.66      4.01 o
   5   0  14       47.23       47.28      2.19 o
  -5   1  14       12.90       11.44      1.33 o
  -4   1  14       15.22       23.99      2.46 o
  -3   1  14      103.27      103.91      4.76 o
  -2   1  14      253.19      256.60      2.85 o
  -1   1  14       35.99       33.16      0.88 o
   0   1  14      399.69      413.84      3.83 o
   1   1  14       35.89       33.15      0.79 o
   2   1  14      253.18      259.80      3.35 o
   3   1  14      103.25      109.06      4.09 o
   4   1  14       15.15       17.05      1.43 o
   5   1  14       12.97       11.74      1.37 o
  -5   2  14       45.41       50.14      2.25 o
  -4   2  14       76.98       88.55      2.51 o
  -3   2  14       22.33       17.76      1.59 o
  -2   2  14       79.63       81.39      2.00 o
  -1   2  14      106.02      106.48      1.36 o
   0   2  14      690.62      659.90      4.53 o
   1   2  14      105.86      106.49      1.37 o
   2   2  14       79.58       83.67      3.02 o
   3   2  14       22.21       18.86      1.40 o
   4   2  14       76.88       84.48      2.54 o
   5   2  14       45.44       48.73      3.68 o
  -5   3  14       23.98       23.84      1.77 o
  -4   3  14       25.92       28.59      2.77 o
  -3   3  14       27.41       26.96      1.80 o
  -2   3  14      152.30      150.79      2.09 o
  -1   3  14      135.95      138.30      1.59 o
   0   3  14       17.21       21.22      1.36 o
   1   3  14      135.69      138.36      1.97 o
   2   3  14      152.42      153.45      2.51 o
   3   3  14       27.42       25.05      1.67 o
   4   3  14       25.97       26.14      1.79 o
   5   3  14       24.06       25.51      1.79 o
  -5   4  14       34.01       34.92      2.13 o
  -4   4  14       12.29       11.64      1.38 o
  -3   4  14       68.89       74.41      2.39 o
  -2   4  14       28.90       23.58      1.09 o
  -1   4  14       61.12       59.29      1.87 o
   0   4  14      735.28      722.54      5.41 o
   1   4  14       60.91       58.26      1.77 o
   2   4  14       28.85       25.41      1.26 o
   3   4  14       68.87       73.37      2.42 o
   4   4  14       12.33       11.00      1.38 o
   5   4  14       34.00       30.16      2.76 o
  -4   5  14       10.15        8.24      1.81 o
  -3   5  14       38.17       35.30      2.10 o
  -2   5  14       29.36       24.82      1.14 o
  -1   5  14       24.72       22.30      0.96 o
   0   5  14       10.61        7.39      0.68 o
   1   5  14       24.59       20.91      1.05 o
   2   5  14       29.38       24.75      1.29 o
   3   5  14       38.25       35.24      1.64 o
   4   5  14       10.22        9.27      1.10 o
  -4   6  14       41.61       44.13      2.29 o
  -3   6  14       76.44       79.18      2.61 o
  -2   6  14       53.45       54.22      1.57 o
  -1   6  14      201.90      202.60      2.64 o
   0   6  14      115.41      113.37      1.73 o
   1   6  14      201.96      206.78      2.68 o
   2   6  14       53.57       52.61      1.58 o
   3   6  14       76.47       76.79      2.11 o
   4   6  14       41.70       43.34      2.42 o
  -4   7  14       59.49       64.25      4.76 o
  -3   7  14       25.58       23.66      1.77 o
  -2   7  14       25.07       24.21      1.24 o
  -1   7  14       14.15       13.48      0.98 o
   0   7  14       13.51       12.06      0.84 o
   1   7  14       14.07       11.70      0.98 o
   2   7  14       24.99       26.06      3.33 o
   3   7  14       25.56       22.25      1.73 o
   4   7  14       59.42       59.27      5.07 o
  -3   8  14       24.15       22.23      2.79 o
  -2   8  14       22.39       18.89      1.32 o
  -1   8  14      158.95      166.54      3.37 o
   0   8  14        0.43       -0.78      0.78 o
   1   8  14      159.15      163.94      2.60 o
   2   8  14       22.43       17.87      1.70 o
   3   8  14       24.27       20.90      2.77 o
  -3   9  14       48.04       50.41      3.88 o
  -2   9  14        2.07        0.84      1.47 o
  -1   9  14       53.37       58.94      2.14 o
   0   9  14        5.68        4.57      1.47 o
   1   9  14       53.27       57.64      1.88 o
   2   9  14        2.06        2.60      1.98 o
   3   9  14       48.01       51.26      2.74 o
  -2  10  14        4.43        6.44      1.56 o
  -1  10  14       37.62       38.45      2.11 o
   0  10  14        0.01       -0.13      1.41 o
   1  10  14       37.65       39.80      3.13 o
   2  10  14        4.46        5.18      1.59 o
   1   0  15      748.11      741.86      6.14 o
   2   0  15        8.53       10.73      1.11 o
   3   0  15       73.92       83.02      2.49 o
   4   0  15       81.23       86.09      2.63 o
   5   0  15       15.28       15.69      1.50 o
  -5   1  15        0.30        0.01      1.15 o
  -4   1  15      116.24      117.32      3.00 o
  -3   1  15       77.90       80.30      2.46 o
  -2   1  15       25.84       32.59      1.57 o
  -1   1  15        9.28       11.20      0.70 o
   0   1  15       76.78       73.91      1.36 o
   1   1  15        9.27       10.67      1.35 o
   2   1  15       25.95       27.65      1.55 o
   3   1  15       77.96       82.79      5.75 o
   4   1  15      116.11      121.16      5.11 o
   5   1  15        0.30        0.69      1.22 o
  -5   2  15       37.07       36.47      2.19 o
  -4   2  15       16.35       14.54      1.42 o
  -3   2  15       95.60       99.99      2.67 o
  -2   2  15      132.90      139.23      2.82 o
  -1   2  15      193.29      197.97      2.19 o
   0   2  15       75.80       76.68      1.38 o
   1   2  15      193.31      200.74      2.93 o
   2   2  15      132.95      137.94      2.53 o
   3   2  15       95.54      102.77      2.74 o
   4   2  15       16.38       15.45      1.49 o
   5   2  15       37.01       37.11      2.28 o
  -4   3  15       47.61       43.07      3.11 o
  -3   3  15        1.77        1.06      1.13 o
  -2   3  15       43.65       42.16      1.39 o
  -1   3  15      124.36      125.28      2.13 o
   0   3  15       63.63       53.82      1.57 o
   1   3  15      124.43      119.32      2.95 o
   2   3  15       43.70       38.43      1.70 o
   3   3  15        1.76        0.18      1.10 o
   4   3  15       47.56       41.10      2.18 o
  -4   4  15        0.34       -1.14      1.14 o
  -3   4  15       54.75       57.24      3.82 o
  -2   4  15       18.78       17.99      0.97 o
  -1   4  15       53.65       54.05      1.46 o
   0   4  15       10.44       10.71      0.74 o
   1   4  15       53.73       51.72      1.80 o
   2   4  15       18.88       16.34      1.20 o
   3   4  15       54.71       61.80      2.42 o
   4   4  15        0.35       -0.79      1.29 o
  -4   5  15       65.07       66.29      2.68 o
  -3   5  15        7.11        6.20      1.32 o
  -2   5  15       30.64       27.52      1.24 o
  -1   5  15       30.75       28.33      1.26 o
   0   5  15        2.68        2.18      0.65 o
   1   5  15       30.79       28.91      1.30 o
   2   5  15       30.60       25.86      1.48 o
   3   5  15        7.10        4.65      1.31 o
   4   5  15       65.14       63.12      2.79 o
  -4   6  15       11.76       11.63      1.57 o
  -3   6  15        1.45       -0.94      1.22 o
  -2   6  15       37.88       38.74      1.52 o
  -1   6  15      102.37      100.46      1.94 o
   0   6  15        2.29        1.51      0.67 o
   1   6  15      102.40      102.73      2.03 o
   2   6  15       37.87       42.31      2.36 o
   3   6  15        1.46        1.17      1.28 o
   4   6  15       11.83       10.52      1.20 o
  -3   7  15       30.22       28.71      2.05 o
  -2   7  15        4.04        4.41      1.02 o
  -1   7  15       61.75       61.37      1.77 o
   0   7  15        1.47       -0.25      0.89 o
   1   7  15       61.74       63.11      1.88 o
   2   7  15        4.04        5.26      1.39 o
   3   7  15       30.28       29.00      2.38 o
  -3   8  15        5.30        5.86      1.52 o
  -2   8  15      258.91      272.20      4.85 o
  -1   8  15        5.08        4.96      0.97 o
   0   8  15      110.14      119.65      3.28 o
   1   8  15        5.07        5.59      1.18 o
   2   8  15      258.96      267.82      3.99 o
   3   8  15        5.29        5.76      1.22 o
  -2   9  15        9.42       11.50      1.80 o
  -1   9  15       42.26       43.72      2.13 o
   0   9  15       14.91       13.93      1.77 o
   1   9  15       42.27       41.80      2.20 o
   2   9  15        9.41       13.71      1.39 o
  -1  10  15       21.11       19.71      2.45 o
   0  10  15       81.62       86.00      3.34 o
   1  10  15       21.12       18.28      1.94 o
   0   0  16       74.33       81.25      3.06 o
   1   0  16       26.10       35.36      1.60 o
   2   0  16      292.64      306.68      3.94 o
   3   0  16       10.01       11.22      1.39 o
   4   0  16       61.72       69.50      2.53 o
  -4   1  16       14.33       15.04      1.55 o
  -3   1  16       68.31       69.16      2.47 o
  -2   1  16       66.33       67.43      1.95 o
  -1   1  16      132.43      129.20      2.43 o
   0   1  16       43.69       47.88      1.49 o
   1   1  16      132.44      127.36      2.49 o
   2   1  16       66.33       66.42      2.01 o
   3   1  16       68.29       73.46      2.54 o
   4   1  16       14.37       15.37      1.86 o
  -4   2  16       11.50        8.64      1.43 o
  -3   2  16       60.38       64.99      2.45 o
  -2   2  16      166.00      168.36      2.82 o
  -1   2  16       11.90       12.06      0.83 o
   0   2  16      162.95      176.86      2.09 o
   1   2  16       11.95       14.68      1.15 o
   2   2  16      166.13      168.37      3.91 o
   3   2  16       60.51       62.88      4.27 o
   4   2  16       11.56        9.42      1.45 o
  -4   3  16       24.12       21.56      1.83 o
  -3   3  16       44.97       46.47      2.27 o
  -2   3  16        0.77        1.10      0.94 o
  -1   3  16       36.56       40.32      1.38 o
   0   3  16        2.96        4.50      0.67 o
   1   3  16       36.56       39.09      1.75 o
   2   3  16        0.79        0.94      0.96 o
   3   3  16       45.04       43.99      2.80 o
   4   3  16       24.12       22.92      1.72 o
  -4   4  16       12.83        7.33      1.47 o
  -3   4  16       38.44       37.62      2.35 o
  -2   4  16       67.04       70.84      2.12 o
  -1   4  16       62.72       66.61      1.67 o
   0   4  16        1.03        2.17      0.66 o
   1   4  16       62.66       67.07      1.70 o
   2   4  16       66.85       72.44      2.11 o
   3   4  16       38.53       33.31      3.09 o
   4   4  16       12.81       13.57      1.75 o
  -4   5  16        2.26        2.30      1.37 o
  -3   5  16       59.52       64.70      2.60 o
  -2   5  16       10.12        7.59      1.17 o
  -1   5  16       39.76       36.81      1.49 o
   0   5  16       40.73       35.16      1.42 o
   1   5  16       39.65       37.86      1.54 o
   2   5  16       10.15        7.76      1.43 o
   3   5  16       59.56       62.13      3.44 o
   4   5  16        2.26        2.28      1.36 o
  -3   6  16       48.19       47.71      2.44 o
  -2   6  16       29.58       28.05      1.90 o
  -1   6  16       17.02       20.14      1.20 o
   0   6  16       93.05       88.30      2.69 o
   1   6  16       16.93       20.24      1.53 o
   2   6  16       29.50       26.99      2.43 o
   3   6  16       48.13       48.31      2.53 o
  -3   7  16       10.18        9.17      1.60 o
  -2   7  16       32.72       30.86      2.98 o
  -1   7  16       71.78       64.93      2.19 o
   0   7  16        5.54        3.64      1.45 o
   1   7  16       71.68       64.71      2.23 o
   2   7  16       32.76       32.84      2.48 o
   3   7  16       10.16       11.37      1.63 o
  -2   8  16        6.70        7.11      1.61 o
  -1   8  16       18.97       18.82      1.46 o
   0   8  16        1.67       -1.39      1.39 o
   1   8  16       18.89       19.19      1.85 o
   2   8  16        6.73        9.24      1.61 o
  -1   9  16        9.68        9.73      1.74 o
   0   9  16        1.55        1.69      1.61 o
   1   9  16        9.70       12.65      2.50 o
   1   0  17        9.60        5.38      1.08 o
   2   0  17        5.99        6.35      1.07 o
   3   0  17       18.33       15.15      1.72 o
   4   0  17       30.35       33.69      6.01 o
  -4   1  17       28.57       26.64      1.85 o
  -3   1  17       58.15       61.41      2.54 o
  -2   1  17       69.57       68.91      2.09 o
  -1   1  17      113.47      113.69      2.38 o
   0   1  17       18.09       15.30      0.81 o
   1   1  17      113.59      115.26      2.47 o
   2   1  17       69.52       69.60      2.09 o
   3   1  17       58.24       65.42      2.66 o
   4   1  17       28.58       29.06      3.31 o
  -4   2  17       37.11       40.74      2.41 o
  -3   2  17       53.47       57.55      2.46 o
  -2   2  17       22.59       21.80      1.33 o
  -1   2  17       47.67       50.91      1.93 o
   0   2  17       52.36       47.83      1.44 o
   1   2  17       47.63       54.14      1.96 o
   2   2  17       22.67       23.21      1.37 o
   3   2  17       53.53       58.28      2.64 o
   4   2  17       36.99       40.89      2.48 o
  -3   3  17       87.59       93.62      3.27 o
  -2   3  17       54.25       57.87      2.06 o
  -1   3  17      165.91      170.18      3.03 o
   0   3  17        8.07       10.29      1.03 o
   1   3  17      165.93      169.48      3.42 o
   2   3  17       54.18       57.75      2.61 o
   3   3  17       87.72       97.29      2.99 o
  -3   4  17       39.40       36.28      2.43 o
  -2   4  17       15.91       12.95      1.56 o
  -1   4  17       27.38       25.11      1.45 o
   0   4  17       53.63       59.53      1.91 o
   1   4  17       27.40       27.37      1.71 o
   2   4  17       15.96       13.87      1.56 o
   3   4  17       39.47       40.33      2.48 o
  -3   5  17       27.59       33.30      2.22 o
  -2   5  17       62.75       61.16      2.68 o
  -1   5  17       78.68       76.16      2.29 o
   0   5  17      144.67      156.14      2.86 o
   1   5  17       78.53       78.59      1.92 o
   2   5  17       62.77       64.93      2.73 o
   3   5  17       27.64       33.56      2.24 o
  -3   6  17       14.47       11.96      1.66 o
  -2   6  17       11.47        8.15      1.60 o
  -1   6  17       40.57       38.39      1.65 o
   0   6  17       56.55       59.74      2.08 o
   1   6  17       40.49       40.12      2.90 o
   2   6  17       11.49        9.37      1.61 o
   3   6  17       14.41       11.96      1.69 o
  -2   7  17       70.85       73.48      2.88 o
  -1   7  17       45.71       45.66      2.39 o
   0   7  17       58.93       58.85      3.57 o
   1   7  17       45.63       51.69      3.36 o
   2   7  17       70.85       75.83      3.00 o
  -1   8  17       35.33       33.47      4.32 o
   0   8  17       14.26       14.16      1.84 o
   1   8  17       35.27       31.55      2.34 o
   0   0  18        4.26        3.99      1.95 o
   1   0  18        0.21       -0.98      0.98 o
   2   0  18       22.62       20.98      1.70 o
   3   0  18        3.93        4.86      1.43 o
  -3   1  18        4.41        1.89      1.32 o
  -2   1  18       88.46       91.81      3.32 o
  -1   1  18       10.29       10.03      1.27 o
   0   1  18      183.29      178.32      3.85 o
   1   1  18       10.27        9.38      1.20 o
   2   1  18       88.42       92.21      3.00 o
   3   1  18        4.43        2.06      1.34 o
  -3   2  18       33.97       31.14      2.14 o
  -2   2  18       17.81       15.24      1.65 o
  -1   2  18        5.45        1.62      1.09 o
   0   2  18        0.20        0.58      1.25 o
   1   2  18        5.48        2.44      1.07 o
   2   2  18       17.77       17.37      2.64 o
   3   2  18       34.08       32.83      2.22 o
  -3   3  18        7.24        7.77      1.51 o
  -2   3  18       79.76       78.51      2.91 o
  -1   3  18       36.82       36.65      1.87 o
   0   3  18      152.00      151.60      4.15 o
   1   3  18       36.85       37.08      1.57 o
   2   3  18       79.66       82.44      2.98 o
   3   3  18        7.27        9.86      1.59 o
  -3   4  18       18.84       16.85      1.75 o
  -2   4  18       13.60       11.01      1.59 o
  -1   4  18       21.60       22.04      1.73 o
   0   4  18       12.18       15.39      1.26 o
   1   4  18       21.62       19.31      1.15 o
   2   4  18       13.57       12.70      1.63 o
   3   4  18       18.90       14.64      1.75 o
  -2   5  18       69.50       71.45      2.98 o
  -1   5  18       28.05       27.36      1.58 o
   0   5  18       46.62       52.61      2.00 o
   1   5  18       27.98       29.76      4.10 o
   2   5  18       69.50       77.73      2.97 o
  -2   6  18        9.83       11.07      2.63 o
  -1   6  18       17.60       17.33      1.85 o
   0   6  18       19.03       18.14      1.87 o
   1   6  18       17.58       16.18      1.84 o
   2   6  18        9.85        8.47      1.66 o
  -1   7  18       75.93       87.82      3.45 o
   0   7  18        8.17        9.31      1.76 o
   1   7  18       75.85       96.98      3.51 o
   1   0  19        7.63        7.08      1.22 o
   2   0  19       14.73       11.30      1.64 o
   3   0  19       21.04       17.64      1.82 o
  -2   1  19       44.04       42.11      2.70 o
  -1   1  19       48.72       44.72      2.07 o
   0   1  19        5.51        4.96      1.43 o
   1   1  19       48.80       44.66      2.04 o
   2   1  19       44.05       42.90      2.51 o
  -2   2  19        9.24        8.54      1.58 o
  -1   2  19       15.60       13.76      1.37 o
   0   2  19       34.51       34.52      2.64 o
   1   2  19       15.69       14.32      1.41 o
   2   2  19        9.21        8.86      1.59 o
  -2   3  19       38.50       35.79      3.32 o
  -1   3  19       20.44       18.07      1.80 o
   0   3  19        0.24        0.44      1.69 o
   1   3  19       20.44       19.65      1.84 o
   2   3  19       38.56       37.77      2.58 o
  -2   4  19       20.80       22.55      1.93 o
  -1   4  19       12.88       12.73      1.70 o
   0   4  19       61.40       70.85      4.41 o
   1   4  19       12.84       10.57      1.71 o
   2   4  19       20.80       22.17      1.90 o
  -1   5  19       14.67       16.41      1.85 o
   0   5  19       45.95       58.06      2.86 o
   1   5  19       14.67       14.98      1.84 o
   0   0  20       62.02       57.60      3.92 o
   1   0  20       34.95       31.74      2.08 o
   2   0  20       42.99       46.05      2.75 o
  -1   1  20        9.17        8.88      1.62 o
   0   1  20        7.22        5.27      1.58 o
   1   1  20        9.16       10.15      1.68 o
  -1   2  20       71.61       78.26      3.15 o
   0   2  20        7.88        6.25      1.78 o
   1   2  20       71.59       80.11      3.18 o
  -1   3  20       36.03       29.77      2.10 o
   0   3  20        0.28       -1.48      1.48 o
   1   3  20       36.02       34.94      4.81 o
   0   4  20        1.49        2.69      1.59 o
 
